# Supplementary material for: Monitoring Free‐Living Honeybee Colonies in Germany: Insights Into Habitat Preferences, Survival Rates, and Citizen Science Reliability
Source: Ecol Evol. 2025 Jun 5;15(6):e71469. doi: 10.1002/ece3.71469 (PMC12141091; doi:10.1002/ece3.71469)
Supplement: Supplementary file 1 — Data S1. Supporting Information. [file ECE3-15-e71469-s001.zip]

Archive with 3 entries (3 files):
- rutschmann_remter_roth_dataset.xlsx
- SI_Rutschmann_Remter_Roth2.pdf
- SI_Rutschmann_Remter_Roth.pdf
