# Supplementary material for: Monitoring Free‐Living Honeybee Colonies in Germany: Insights Into Habitat Preferences, Survival Rates, and Citizen Science Reliability
Source: Ecol Evol. 2025 Jun 5;15(6):e71469. doi: 10.1002/ece3.71469 (PMC12141091; doi:10.1002/ece3.71469)
Supplement: Supplementary file 1 — Data S1. Supporting Information. [file ECE3-15-e71469-s001.zip › rutschmann_remter_roth_dataset.xlsx]

## Sheet: key
Key for "nestsites"
Data table provides information about the nestsites of free-living honeybee colonies in Germany. Each row contains data for a single cavity.
column header	content
"id"	Unique identifier for each nest site
"height"	Height of the nest site in meters.
"direction"	Orientation or direction of the nest site entrance (e.g., north, south-west).
"type"	Type of cavity where the colony is located, such as tree cavity, rock crevice, house wall, chimney, or open-hanging comb.
"tree_species"	Tree species hosting the cavity, if the nest site is located in a tree (e.g., Oak, Maple, Lime).
"circumference"	Trunk circumference of the tree cavity in meters, measured at breast height.
"number_of_reports"	Total number of reports for this nest site over the study period.
"user_id"	Unique identifier for the user or observer who reported the nest site.
"discovered_by_us"	Indicates whether the nest site was discovered by the authors ('1') or by citizen scientists ('0').
"monitor_by_us"	Indicates whether the nest site was monitored by the authors ('1') or not ('0').
"land_cover_class"	Specific land cover class (e.g., broad-leaved forest, coniferous forest, urban fabric) for the nest site location, based on the CORINE Land Cover classification.
"broad_category"	Generalized land cover category (e.g., Urban, Deciduous forest, Coniferous forest) derived from the land cover class.
"coniferous_perc_in_2k"	Percentage of coniferous forest cover within a 2-kilometer buffer around the nest site.
"cropland_perc_in_2k"	Percentage of cropland within a 2-kilometer buffer around the nest site.
"deciduous_perc_in_2k"	Percentage of deciduous forest cover within a 2-kilometer buffer around the nest site.
"grassland_perc_in_2k"	Percentage of grassland within a 2-kilometer buffer around the nest site.
"settlement_perc_in_2k"	Percentage of settlement or urban areas within a 2-kilometer buffer around the nest site.
"water_perc_in_2k"	Percentage of water bodies (e.g., lakes, rivers) within a 2-kilometer buffer around the nest site.
"open_perc_in_2k"	Percentage of open land (e.g., bare soil or sparsely vegetated areas) within a 2-kilometer buffer around the nest site.
Key for "reports"
Data table provides monitoring reports at the different nestsites at different times. Each row is a single report.
column header	content
"id"	Unique identifier for each nest site.
"number_of_reports"	Total number of reports for this nest site over the study period.
"date"	Date of the observation.
"flight_activity"	Observed flight activity of the colony at the entrance of the nest site during the observation.
Key for "survival table"
Data table provides life-histories and survival rates of free-living honeybee colonies in Germany. Each row contains data for a single cavity.
column header	content
"id"	Unique identifier of the cavity.
"W14" till "W23"	Information on the overwintering status of a colony in the nestsite is provided in the columns 'W14' through 'W23.' For each year represented by these columns, the following numeric codes indicate the fate of the colony: '0' = colony did not survive the winter; '1' = colony successfully survived the winter; '2' = colony died in the fall (thus considered lost over the winter); '3' = colony died be…
"destroyed"	This column indicates whether a nest site was destroyed. A value of '1' means the nest site was destroyed.
"killed"	This column indicates whether a colony was killed. A value of '1' means the colony was killed.
"S09" till "S23"	These columns provide seasonal status information for each nest site over multiple years. 'S' stands for summer, 'H' for fall (Herbst), and 'F' for spring (Fruehling). In these columns, 'A' means the nest site was actively occupied during that period; 'D' means it was not occupied (e.g., the colony died); 'Z' means the nest site was destroyed; and a lowercase 'a' means the nest site was inferred …

## Sheet: nestsites
id	height	direction	type	tree_species	circumference	number_of_reports	user_id	discovered_by_us	monitor_by_us	land_cover_class	broad_category	coniferous_perc_in_2k	cropland_perc_in_2k	deciduous_perc_in_2k	grassland_perc_in_2k	settlement_perc_in_2k	water_perc_in_2k	open_perc_in_2k
87	NA		tree cavity	Oak	NA	2	61	1	0	Broad-leaved forest	Deciduous forest	6.5053	37.292	22.8442	24.4327	5.52194	3.40393	0
88	4.5		tree cavity	Elm	2.9	56	62	1	1	Discontinuous urban fabric	Urban	0	6.11321	0	3.54717	90.3396	0	0
90	3		tree cavity	Spruce	NA	3	62	0	0	Coniferous forest	Coniferous forest	99.7734	0	0	0.226586	0	0	0
91	9	north-west	tree cavity	Oak	2.1	10	62	0	1	Broad-leaved forest	Deciduous forest	0	3.09902	69.161	1.13379	26.6062	0	0
92	7.5	south	tree cavity	Ash	2.5	32	62	1	1	Discontinuous urban fabric	Urban	6.13172	13.1718	0.302801	2.72521	77.6684	0	0
96	8	east	tree cavity	Ash	2.4	33	62	1	1	Green urban areas	Urban	0	0	0	0	100	0	0
97	NA	south-east	tree cavity	Pine	NA	1	64	0	0	Coniferous forest	Coniferous forest	54.1194	40.8919	0	4.98866	0	0	0
99	3.4	west	tree cavity	Horse chestnut	2.5	7	66	0	0	Discontinuous urban fabric	Urban	35.2719	15.1057	4.30514	31.7221	13.5952	0	0
100	4	south-west	tree cavity	Lime	2.5	4	69	0	0	Pastures	Grassland	0	66.4399	8.01209	25.548	0	0	0
101	NA	north-west	house wall/intermediate floor		NA	2	70	0	0	Discontinuous urban fabric	Urban	0	0	7.57576	0.151515	92.2727	0	0
102	7	south-west	tree cavity	Oak	1.5	6	71	0	0	Discontinuous urban fabric	Urban	0.151057	40.7855	10.8006	15.1057	33.1571	0	0
103	NA		tree cavity		NA	1	72	0	0	Discontinuous urban fabric	Urban	0	0	0	0.0754717	99.9245	0	0
104	2	south	house wall/intermediate floor		NA	1	73	0	0	Water courses	Deciduous forest	0	29.9016	41.3323	13.1718	2.42241	13.1718	0
105	6	north	house wall/intermediate floor		NA	1	74	0	0	Sport and leisure facilities	Urban	5.98032	30.2801	12.112	37.7744	13.8531	0	0
106	10	west	house wall/intermediate floor		NA	10	62	0	1	Discontinuous urban fabric	Urban	0	26.284	24.4713	38.3686	8.00604	2.87009	0
107	8	west	house wall/intermediate floor		NA	9	62	0	1	Broad-leaved forest	Deciduous forest	0	26.4906	24.4528	38.1132	8.07547	2.86792	0
108	9	south	house wall/intermediate floor		NA	9	62	0	1	Broad-leaved forest	Deciduous forest	0	26.4906	24.4528	38.1132	8.07547	2.86792	0
109	9	south	house wall/intermediate floor		NA	9	62	0	1	Broad-leaved forest	Deciduous forest	0	26.566	24.4528	38.0377	8.07547	2.86792	0
110	6.8	south	tree cavity	Ash	4	41	62	1	1	Discontinuous urban fabric	Urban	0	15.2914	0	2.64951	82.059	0	0
111	7.7		house wall/intermediate floor		NA	36	62	1	1	Discontinuous urban fabric	Urban	3.91566	0.150602	7.98193	0	87.9518	0	0
112	7	north-east	tree cavity	London plane	3	47	62	0	1	Green urban areas	Urban	0	0	0	0	100	0	0
113	8.5	north-east	tree cavity	Ash	2.1	55	80	0	1	Discontinuous urban fabric	Urban	0	0	0	0	99.7729	0.227101	0
114	9	north-east	house wall/intermediate floor		NA	22	62	0	1	Continuous urban fabric	Urban	0	0	0	0	100	0	0
115	7	west	house wall/intermediate floor		NA	26	62	0	1	Discontinuous urban fabric	Urban	0	0	0	0	98.715	1.28496	0
116	1.8	south-west	house wall/intermediate floor		NA	5	75	0	0	Mixed forest	Deciduous forest	7.16981	11.6981	59.5472	1.43396	16.8302	3.32075	0
117	4	south-west	tree cavity	Spruce	1.3	4	76	0	0	Pastures	Grassland	73.2278	0	10.9351	15.8371	0	0	0
118	NA	south-east	house wall/intermediate floor		NA	2	77	0	0	Discontinuous urban fabric	Urban	0	85.3142	0	6.51022	8.17562	0	0
119	8	north-east	tree cavity	Oak	2	3	78	0	0	Discontinuous urban fabric	Urban	0	48.9073	0.979653	18.2366	31.8764	0	0
120	10	north-west	house wall/intermediate floor		NA	1	79	0	0	Discontinuous urban fabric	Urban	6.36364	0	22.8788	13.9394	21.8939	34.9242	0
121	NA		open-hanging comb		NA	7	75	0	0	Industrial or commercial units	Urban	0	1.81269	4.68278	0	93.5045	0	0
123	NA		open-hanging comb		NA	6	75	0	0	Industrial or commercial units	Urban	0	1.81269	4.68278	0	93.5045	0	0
124	NA		open-hanging comb		NA	6	75	0	0	Industrial or commercial units	Urban	0	1.81269	4.68278	0	93.5045	0	0
125	1.2	south-east	tree cavity	Birch	0.9	4	82	0	0	Pastures	Grassland	13.681	0	0	77.7022	5.51776	0	3.09902
126	5	north-east	tree cavity	Oak	NA	4	83	0	0	Pastures	Grassland	37.3959	15.2157	0	14.383	4.39061	28.6147	0
127	0.3	north-west	tree cavity	unknown	1	1	84	0	0	Discontinuous urban fabric	Urban	0	34.2383	11.7647	10.3318	37.1795	6.48567	0
128	NA	south	tree cavity	Cherry	1.4	71	85	0	0	Discontinuous urban fabric	Urban	0	44.3019	0.0754717	12.3019	25.8868	17.434	0
129	4	south	other		NA	8	86	0	0	Fruit trees and berry plantations	Cropland	1.73585	26.3396	47.6981	21.434	2.79245	0	0
130	NA	south	other		NA	2	88	0	0	Discontinuous urban fabric	Urban	16.2142	60.8597	2.41327	4.52489	15.9879	0	0
131	1.5	south	tree cavity		1	2	89	0	0	Non-irrigated arable land	Cropland	0	56.0514	23.9032	0	20.0454	0	0
132	1.5	south-east	tree cavity	Oak	2.5	1	90	0	0	Non-irrigated arable land	Cropland	1.66038	61.0566	0	14.6415	22.6415	0	0
133	7	east	tree cavity	Ash	0.5	3	91	0	0	Discontinuous urban fabric	Urban	0	45.6604	0	0	53.283	1.0566	0
134	5	west	house wall/intermediate floor		NA	1	62	0	0	Industrial or commercial units	Urban	11.2453	0	25.8868	2.79245	60.0755	0	0
135	8	east	house wall/intermediate floor		NA	11	92	0	0	Continuous urban fabric	Urban	2.87009	32.1752	13.4441	13.8973	37.6133	0	0
136	8	west	house wall/intermediate floor		NA	3	92	0	0	Sport and leisure facilities	Urban	0.453858	38.5779	10.8169	14.5234	35.6278	0	0
137	1.5	north-west	tree cavity	Willow	3.5	3	93	0	0	Non-irrigated arable land	Cropland	2.33786	55.6561	2.0362	25.3394	14.6305	0	0
138	10	east	tree cavity	Beech	NA	2	94	0	0	Broad-leaved forest	Deciduous forest	0	19.8491	37.1321	2.49057	40.5283	0	0
139	NA		house wall/intermediate floor		NA	1	95	0	0	Mixed forest	Deciduous forest	24.6596	57.0348	16.6415	0	1.66415	0	0
140	NA		house wall/intermediate floor		NA	1	95	0	0	Complex cultivation patterns	Cropland	24.6596	57.0348	16.6415	0	1.66415	0	0
141	15	east	tree cavity	Ash	1.3	5	92	0	0	Sport and leisure facilities	Urban	2.78614	35.9187	11.9729	13.8554	35.4669	0	0
142	NA	north-east	house wall/intermediate floor		NA	1	96	0	0	Discontinuous urban fabric	Urban	0.0755287	85.0453	0.679758	5.81571	8.38369	0	0
143	NA	south-east	house wall/intermediate floor		NA	1	77	0	0	Discontinuous urban fabric	Urban	0	97.4262	0	0	2.57381	0	0
144	NA		chimney		NA	4	97	0	0	Discontinuous urban fabric	Urban	0	30.1815	21.3313	8.16944	40.3177	0	0
145	8	south-west	house wall/intermediate floor		NA	1	98	0	0	Discontinuous urban fabric	Urban	37.4057	2.5641	18.9291	19.3816	21.7195	0	0
146	4	south	house wall/intermediate floor		NA	13	99	0	1	Discontinuous urban fabric	Urban	0.075643	7.71558	8.24508	0	83.056	0.907716	0
147	5	west	tree cavity	Ash	3	16	99	0	1	Discontinuous urban fabric	Urban	0	0	0	0	100	0	0
148	7	south	tree cavity	Lime	2.1	9	99	0	1	Green urban areas	Urban	0	0	0	0	100	0	0
150	6	south	tree cavity	Lime	1.5	11	99	0	1	Green urban areas	Urban	0	0	0	0	100	0	0
151	4	north-east	house wall/intermediate floor		NA	17	99	0	1	Discontinuous urban fabric	Urban	0.0754717	7.62264	8.22642	0	83.1698	0.90566	0
152	7	north-west	house wall/intermediate floor		NA	1	99	0	0	Discontinuous urban fabric	Urban	0	6.19803	3.47695	0	90.325	0	0
153	15	west	house wall/intermediate floor		NA	14	99	0	1	Discontinuous urban fabric	Urban	0	0	0	0	100	0	0
154	20	north	tree cavity	Ash	3	15	100	0	1	Discontinuous urban fabric	Urban	8.15094	12.0755	8.75472	0	71.0189	0	0
155	10	south-east	house wall/intermediate floor		NA	27	99	0	1	Industrial or commercial units	Urban	0	0	0	0	100	0	0
156	2	south	house wall/intermediate floor		NA	17	101	0	0	Green urban areas	Urban	0	7.42424	0.151515	1.36364	91.0606	0	0
158	5		tree cavity	Fir	1.9	2	62	0	0	Mixed forest	Deciduous forest	2.79667	7.63416	26.0015	11.489	52.0786	0	0
159	1.65	south-east	tree cavity	Pine	2.1	11	114	0	1	Sport and leisure facilities	Urban	3.02115	32.4773	2.34139	28.0211	34.139	0	0
160	0.2	north-east	house wall/intermediate floor		NA	15	62	0	1	Green urban areas	Urban	0	0	0	0	100	0	0
161	3.5	west	house wall/intermediate floor		NA	28	62	0	1	Green urban areas	Urban	7.34848	0.833333	15.8333	0	75.9848	0	0
162	6	north-west	tree cavity	Ash	2.2	26	62	1	1	Green urban areas	Urban	0	0	0.15083	0	96.9834	2.86576	0
163	9.5	north	tree cavity	Ash	2	37	62	1	1	Green urban areas	Urban	0	0	0.1514	0	97.1991	2.64951	0
165	9	south-west	house wall/intermediate floor		NA	8	62	0	1	Discontinuous urban fabric	Urban	0	0	0	0	100	0	0
166	6	west	house wall/intermediate floor		NA	18	62	0	1	Green urban areas	Urban	0	10.9434	0.150943	0	88.9057	0	0
167	14	east	tree cavity	Oak	2.4	27	62	1	1	Green urban areas	Urban	3.62538	4.15408	6.41994	0	85.8006	0	0
168	5.5	south	tree cavity	Birch	1.9	25	62	1	1	Green urban areas	Urban	4.45619	4.60725	15.4079	0	75.5287	0	0
169	4	south	tree cavity	Beech	2.6	15	62	1	1	Green urban areas	Urban	4.44947	6.6365	10.7843	0	78.1297	0	0
170	7	north	tree cavity	Oak	2.8	34	62	1	1	Broad-leaved forest	Deciduous forest	18.8679	0	36.4528	0	43.2453	1.43396	0
171	17	south-west	tree cavity	Oak	2.5	23	62	1	1	Mixed forest	Deciduous forest	25.2839	7.11582	52.7631	0	14.8372	0	0
172	0.1	south	tree cavity	Oak	1.5	8	62	0	1	Coniferous forest	Coniferous forest	32.3042	11.2952	40.3614	0	16.0392	0	0
173	2.7	west	tree cavity	unknown	3.2	6	62	0	1	Non-irrigated arable land	Cropland	18.9394	21.2879	26.8182	16.5909	16.3636	0	0
174	1.5	south	tree cavity	Spruce	NA	1	62	1	0	Peat bogs	Deciduous forest	0	0	14.5015	4.07855	0	75.9063	5.5136
175	6		house wall/intermediate floor		NA	4	62	0	1	Industrial or commercial units	Urban	0	0.1514	0	0	99.8486	0	0
176	25	west	house wall/intermediate floor		NA	6	62	0	1	Continuous urban fabric	Urban	0	0	0	0	99.5472	0.45283	0
177	20		other		NA	1	62	0	0	Broad-leaved forest	Deciduous forest	0	40.9366	8.76133	6.64653	43.6556	0	0
178	3.5	west	house wall/intermediate floor		NA	3	62	0	0	Non-irrigated arable land	Cropland	0	79.5472	0	13.5094	5.20755	1.73585	0
179	6	south-west	rock crevice		NA	1	62	0	0	Broad-leaved forest	Deciduous forest	0	55.7823	9.07029	22.8269	12.3205	0	0
180	7	south	house wall/intermediate floor		NA	23	62	0	1	Continuous urban fabric	Urban	0	1.66289	0	0.302343	98.0348	0	0
181	8	north-east	house wall/intermediate floor		NA	18	62	0	1	Continuous urban fabric	Urban	0	2.04236	12.708	0	85.2496	0	0
182	2.5	east	house wall/intermediate floor		NA	2	62	0	0	Continuous urban fabric	Urban	0	34.1629	5.50528	2.0362	58.2956	0	0
183	6	north-west	house wall/intermediate floor		NA	10	62	0	1	Discontinuous urban fabric	Urban	0	9.81132	0	3.4717	84	2.71698	0
184	NA	south	rock crevice		NA	1	62	0	0	Pastures	Grassland	0	87.3867	2.87009	4.98489	4.75831	0	0
185	1	west	tree cavity	Spruce	NA	1	62	0	0	Coniferous forest	Coniferous forest	58.8369	23.4894	10.1208	7.55287	0	0	0
186	NA		tree cavity	Horse chestnut	NA	7	62	0	0	Discontinuous urban fabric	Urban	9.45537	0.075643	16.0363	0	70.8018	3.63086	0
187	13		house wall/intermediate floor		NA	4	62	0	1	Continuous urban fabric	Urban	0	0	0	0	100	0	0
188	NA	north	house wall/intermediate floor		NA	2	116	0	0	Discontinuous urban fabric	Urban	0	0.90566	3.84906	3.92453	91.3208	0	0
189	NA	south	house wall/intermediate floor		NA	2	117	0	0	Discontinuous urban fabric	Urban	0	3.16981	1.73585	42.0377	50.6415	2.41509	0
190	6	north-east	house wall/intermediate floor		NA	1	119	0	0	Discontinuous urban fabric	Urban	17.2205	0	31.2689	0	18.8822	32.6284	0
191	4.2		tree cavity	Ash	3.6	1	119	0	0	Non-irrigated arable land	Cropland	0	80.7256	9.37264	9.90174	0	0	0
192	3.5	south	tree cavity	Oak	2.5	3	120	0	0	Broad-leaved forest	Deciduous forest	5.45455	20.303	12.9545	15.303	45.9848	0	0
193	1	north	tree cavity		1.2	1	121	0	0	Non-irrigated arable land	Cropland	22.3903	77.6097	0	0	0	0	0
194	NA		open-hanging comb		NA	4	122	0	0	Pastures	Grassland	3.08735	10.0151	50.0753	30.1205	6.70181	0	0
195	0.5	north-east	tree cavity	Willow	NA	1	123	0	0	Discontinuous urban fabric	Urban	0	33.4091	4.39394	14.9242	47.2727	0	0
196	5		house wall/intermediate floor		NA	4	113	0	0	Coniferous forest	Coniferous forest	74.5083	9.37973	0.605144	8.0938	7.41301	0	0
197	NA	north	house wall/intermediate floor		NA	2	126	0	0	Discontinuous urban fabric	Urban	0	77.803	4.16667	14.6212	3.40909	0	0
199	NA	north-east	house wall/intermediate floor		NA	1	79	0	0	Discontinuous urban fabric	Urban	5.80694	0	21.5686	13.5747	22.3982	36.6516	0
200	NA	south	house wall/intermediate floor		NA	1	131	0	0	Pastures	Grassland	6.33962	0	49.9623	39.3208	4.37736	0	0
201	11		chimney		NA	17	133	0	0	Discontinuous urban fabric	Urban	0	3.47958	14.6747	0	81.8457	0	0
207	8	south	tree cavity	Beech	0.7	2	135	0	0	Broad-leaved forest	Deciduous forest	5.75322	23.3157	7.79712	44.3603	18.7737	0	0
211	5	south-east	tree cavity	London plane	NA	1	136	0	0	Discontinuous urban fabric	Urban	0.454545	44.0152	0.984848	12.197	24.3939	17.9545	0
221	4.2	west	tree cavity	Ash	0.4	3	138	0	0	Pastures	Grassland	6.49547	74.7734	1.96375	12.9154	3.85196	0	0
224	3	south	tree cavity	Lime	NA	4	139	0	0	Continuous urban fabric	Urban	0.30303	17.803	4.77273	40	30	7.12121	0
229	3.2	south-west	house wall/intermediate floor		NA	34	132	0	0	Discontinuous urban fabric	Urban	0	79.5626	2.86576	2.18703	15.3846	0	0
233	8	north	house wall/intermediate floor		NA	11	80	0	1	Discontinuous urban fabric	Urban	0	9.69697	0	0	90.303	0	0
237	8	south	house wall/intermediate floor		NA	1	141	0	0	Discontinuous urban fabric	Urban	2.04545	22.4242	41.0606	26.0606	8.40909	0	0
245	1.5	north-west	tree cavity	Oak	1.5	11	62	0	1	Industrial or commercial units	Urban	0.907716	14.1452	0	1.51286	83.4342	0	0
248	12	south-east	tree cavity	Oak	3.3	13	142	0	0	Mixed forest	Deciduous forest	11.8401	11.6893	57.089	5.35445	0	14.0271	0
253	0.7	north-west	tree cavity	Beech	1.86	1	144	0	0	Discontinuous urban fabric	Urban	0	0	0	0	98.5606	1.43939	0
256	4.5	south	tree cavity	Beech	1.7	1	145	0	0	Land principally occupied by agriculture, with significant areas of natural vegetation	Cropland	0	26.8679	2.79245	3.09434	67.2453	0	0
258	1.5	north-east	tree cavity	Oak	1.5	1	146	0	0	Non-irrigated arable land	Cropland	21.434	34.6415	17.434	21.8868	4.5283	0.0754717	0
270	2	north-east	house wall/intermediate floor		NA	1	149	0	0	Non-irrigated arable land	Cropland	1.51286	82.6778	0	7.63994	8.16944	0	0
274	10	south	tree cavity	Oak	6	9	113	0	0	Discontinuous urban fabric	Urban	0	56.1602	0	31.3681	10.6576	1.81406	0
275	8		house wall/intermediate floor		NA	1	150	0	0	Non-irrigated arable land	Cropland	31.8939	35.303	14.5455	15.4545	2.80303	0	0
283	12	west	tree cavity	Ash	NA	20	62	1	1	Green urban areas	Urban	0	0	0.151057	0	97.2054	2.6435	0
285	9	north-west	house wall/intermediate floor		NA	7	62	0	1	Discontinuous urban fabric	Urban	0	0	0	0	100	0	0
286	15	north	house wall/intermediate floor		NA	4	62	0	1	Continuous urban fabric	Urban	0	0	0	0	100	0	0
291	NA	south-west	tree cavity		NA	1	152	0	0	Coniferous forest	Coniferous forest	30.2572	10.0605	14.0696	5.74887	22.6929	16.4145	0.75643
292	12	north	other		NA	15	62	0	1	Industrial or commercial units	Urban	0	0	0	0	100	0	0
293	2.5	south-west	tree cavity	Oak	0.9	1	153	0	0	Non-irrigated arable land	Cropland	0	78.7121	0	21.2879	0	0	0
294	5	south	house wall/intermediate floor		NA	8	154	0	1	Discontinuous urban fabric	Urban	0	2.6475	2.6475	0	93.5703	1.13464	0
300	8	north			NA	6	158	0	1	Discontinuous urban fabric	Urban	18.3056	54.8411	3.85779	6.65658	16.3389	0	0
301	1	north	tree cavity	Oak	3	5	158	0	1	Discontinuous urban fabric	Urban	19.2308	51.5837	2.86576	9.04977	17.27	0	0
302	2.8	north-west	other		NA	8	159	0	0	Sport and leisure facilities	Urban	0	9.30408	0.529501	22.466	67.7005	0	0
304	5	south-east	tree cavity	Lime	2.5	2	96	0	0	Sport and leisure facilities	Urban	87.7273	0	0	4.84848	4.69697	2.72727	0
308	6	south	house wall/intermediate floor		NA	1	162	0	0	Non-irrigated arable land	Cropland	0	45.4751	37.4811	0	13.4238	3.61991	0
309	NA	north	tree cavity	Lime	NA	1	163	0	0	Discontinuous urban fabric	Urban	0	88.5606	0	0	11.4394	0	0
310	NA	east	house wall/intermediate floor		NA	4	165	0	0	Discontinuous urban fabric	Urban	0	0	0	0	100	0	0
312	5		tree cavity	Horse chestnut	NA	1	167	0	0	Discontinuous urban fabric	Urban	14.6636	50.4157	5.36659	0.755858	28.7982	0	0
313	6.4	east	tree cavity	Beech	1.6	2	168	0	0	Pastures	Grassland	0.226415	29.5849	21.0566	39.0943	10.0377	0	0
314	NA	east	tree cavity	Oak	NA	1	135	0	0	Discontinuous urban fabric	Urban	0	2.63554	0	18.8253	78.5392	0	0
316	10	south-west	house wall/intermediate floor		NA	11	62	0	1	Discontinuous urban fabric	Urban	0	1.51172	1.20937	0	97.2789	0	0
318	8.5	south	house wall/intermediate floor		NA	7	62	0	1	Discontinuous urban fabric	Urban	0	0	0	0	100	0	0
321	7.5	north-east	house wall/intermediate floor		NA	2	148	0	0	Discontinuous urban fabric	Urban	0	1.88822	15.4079	3.32326	79.3807	0	0
322	6	west	house wall/intermediate floor		NA	2	148	0	0	Continuous urban fabric	Urban	0	1.2112	1.81681	3.02801	93.944	0	0
323	5	south-east	other		NA	2	170	0	0	Non-irrigated arable land	Cropland	0	60.7547	33.3585	0	5.88679	0	0
325	NA	west	tree cavity		1.5	1	171	0	0	Discontinuous urban fabric	Urban	0	74.5468	1.73716	4.53172	19.1843	0	0
328	2.5	west	tree cavity	Beech	5	2	174	0	0	Land principally occupied by agriculture, with significant areas of natural vegetation	Cropland	19.3062	41.8552	24.1327	8.97436	5.73152	0	0
331	8	north-east	tree cavity	Oak	3.5	5	175	0	0	Sport and leisure facilities	Urban	2.19531	0	13.5503	21.1961	13.7017	49.3565	0
332	5.5	north-east	tree cavity	London plane	1.8	34	62	1	1	Green urban areas	Urban	0	0	0	0	100	0	0
333	6.5	east	tree cavity	London plane	2	33	62	1	1	Green urban areas	Urban	0	0	0	0	100	0	0
334	4.5	north-east	tree cavity	unknown	0.9	2	177	0	0	Pastures	Grassland	0	44.7806	0	39.41	12.4811	3.32829	0
335	2.5	south	tree cavity	Cherry	0.5	10	178	0	0	Broad-leaved forest	Deciduous forest	18.6082	0	57.5643	7.18608	0	16.6415	0
336	2	south-west	tree cavity	Lime	NA	2	180	0	0	Pastures	Grassland	31.448	0	8.59729	42.7602	17.1946	0	0
338	4	south	house wall/intermediate floor		NA	1	182	0	0	Discontinuous urban fabric	Urban	0	88.5606	0	1.89394	9.54545	0	0
339	8	north-west	house wall/intermediate floor		NA	1	68	0	0	Mixed forest	Deciduous forest	22.1132	35.6981	16.1509	26.0377	0	0	0
340	NA		tree cavity		NA	3	183	0	0	Non-irrigated arable land	Cropland	6.26415	46.566	0	15.3962	31.7736	0	0
341	NA	west	tree cavity	Beech	NA	2	184	0	0	Fruit trees and berry plantations	Cropland	28.5606	47.5	0	13.2576	10.6818	0	0
342	1.65	north	house wall/intermediate floor		NA	1	187	0	0	Broad-leaved forest	Deciduous forest	25.4518	23.1175	33.509	0	17.9217	0	0
344	NA	south	house wall/intermediate floor		NA	1	189	0	0	Discontinuous urban fabric	Urban	0	0	0	0	100	0	0
345	4	north-west	tree cavity	Oak	1	2	191	0	0	Non-irrigated arable land	Cropland	0.757002	80.8478	2.19531	4.54201	11.6578	0	0
346	2	south-west	tree cavity	Lime	0.5	1	192	0	0	Discontinuous urban fabric	Urban	0	86.4151	0	10.9434	2.64151	0	0
347	NA	south-west	tree cavity	Ash	NA	2	193	0	0	Non-irrigated arable land	Cropland	14.2642	55.9245	2.41509	13.5849	13.8113	0	0
350	NA	east	tree cavity	Spruce	NA	2	196	0	0	Coniferous forest	Coniferous forest	17.3222	42.0575	25.9455	13.767	0.907716	0	0
352	6	north	tree cavity	Pine	2.5	7	194	0	0	Discontinuous urban fabric	Urban	0.075643	0	6.35401	0	90.0908	3.47958	0
353	5	west	tree cavity	Oak	0.7	4	197	0	0	Discontinuous urban fabric	Urban	0	0	0	0	100	0	0
354	1.3	north	tree cavity	Black Locust	0.8	1	197	0	0	Continuous urban fabric	Urban	0	0	0	0	100	0	0
356	NA		open-hanging comb		NA	4	75	0	0	Industrial or commercial units	Urban	0	1.81269	4.68278	0	93.5045	0	0
357	6	south-west	tree cavity	Beech	2	4	198	0	0	Broad-leaved forest	Deciduous forest	3.92453	4.75472	64.4528	3.16981	14.7925	8.90566	0
358	1		house wall/intermediate floor		NA	2	190	0	0	Broad-leaved forest	Deciduous forest	16.7674	18.8822	49.2447	14.6526	0.453172	0	0
359	NA	east	house wall/intermediate floor		NA	2	199	0	0	Pastures	Grassland	61.2075	0	3.84906	14.8679	20.0755	0	0
360	40	south-east	house wall/intermediate floor		NA	4	62	0	1	Continuous urban fabric	Urban	0	0	0	0	100	0	0
361	2.4	south-east	tree cavity	unknown	3	2	200	0	0	Industrial or commercial units	Urban	5.1997	57.272	12.5848	9.87189	15.0716	0	0
362	8	south-east	tree cavity	Lime	NA	18	99	1	1	Green urban areas	Urban	0	0	0	0	100	0	0
363	9	south-east	tree cavity	Ash	2.5	17	62	1	1	Discontinuous urban fabric	Urban	0	0	0	0	99.7727	0.227273	0
364	3	south-east	house wall/intermediate floor		NA	5	202	0	0	Discontinuous urban fabric	Urban	0	0	0	0	100	0	0
365	3	south	tree cavity	unknown	2	2	62	0	0	Discontinuous urban fabric	Urban	0	39.7727	0	0	58.4091	1.81818	0
366	6	east	tree cavity	Oak	4.9	5	196	0	0	Broad-leaved forest	Deciduous forest	10.9848	34.9242	30.6061	21.4394	2.04545	0	0
367	2.5	north-west	other		NA	1	203	0	0	Pastures	Grassland	0	37.4242	0	26.7424	35.8333	0	0
372	2.85	east	tree cavity	Oak	2.5	4	205	0	0	Non-irrigated arable land	Cropland	0	66.919	3.63361	26.8736	2.57381	0	0
373	12	west	tree cavity	Beech	2.4	18	208	0	0	Mixed forest	Deciduous forest	7.80303	20.6061	41.5909	19.0909	10.9091	0	0
374	3	south-east	house wall/intermediate floor		NA	6	209	0	0	Vineyards	Cropland	0	55.7823	12.8496	20.3326	11.0355	0	0
375	5		tree cavity	Horse chestnut	1	3	71	0	0	Discontinuous urban fabric	Urban	1.81406	0.0755858	1.96523	7.33182	88.8133	0	0
376	1.5	north	tree cavity	unknown	1.5	1	211	0	0	Discontinuous urban fabric	Urban	33.8102	0	10.6175	0	55.5723	0	0
377	4	east	tree cavity	Lime	NA	1	213	0	0	Discontinuous urban fabric	Urban	14.5991	23.525	30.1059	3.55522	25.9455	2.26929	0
378	4		tree cavity		NA	8	62	0	1	Discontinuous urban fabric	Urban	0.226586	0	0	13.142	86.6314	0	0
379	2.5	north	tree cavity		NA	1	214	0	0	Discontinuous urban fabric	Urban	0	3.16981	1.20755	2.9434	88.1509	4.5283	0
380	6	south-east	rock crevice		NA	1	214	0	0	Mixed forest	Deciduous forest	19.7587	46.908	17.7225	3.69532	6.1086	5.80694	0
381	7.5	north-west	tree cavity	Beech	2.1	3	62	0	0	Coniferous forest	Coniferous forest	94.9358	0	0	5.06425	0	0	0
382	6	east	tree cavity	London plane	2	2	215	0	0	Industrial or commercial units	Urban	0	2.11161	0	7.01357	79.7888	11.086	0
383	8	south-east	other	Oak	NA	5	204	0	0	Non-irrigated arable land	Cropland	0	27.5	14.3939	8.86364	49.2424	0	0
384	7.5	south-east	tree cavity	Oak	2.4	9	62	1	1	Mixed forest	Deciduous forest	32.2483	2.72521	60.3331	0	4.69341	0	0
386	6	south-west	open-hanging comb		NA	2	66	0	0	Industrial or commercial units	Urban	0	2.9434	2.26415	0	94.7925	0	0
387	10		open-hanging comb		NA	15	62	0	1	Continuous urban fabric	Urban	0	2.27273	0.378788	0	97.3485	0	0
388	8	south	house wall/intermediate floor		NA	6	62	0	1	Discontinuous urban fabric	Urban	0	9.6823	0	3.78215	82.2239	4.31165	0
390	3.8	south-east	tree cavity	Lime	2.5	1	225	0	0	Non-irrigated arable land	Cropland	19.5767	37.9441	2.72109	34.0136	5.74452	0	0
391	NA	south-east	house wall/intermediate floor		NA	2	226	0	0	Discontinuous urban fabric	Urban	0.151515	41.4394	30.4545	15.1515	12.803	0	0
392	12	south-west	tree cavity	Beech	2	14	62	1	1	Mixed forest	Deciduous forest	39.9245	7.16981	36.9811	0	15.9245	0	0
393	2.5	north-west	house wall/intermediate floor		NA	14	62	0	1	Discontinuous urban fabric	Urban	0	0	0	0	100	0	0
395	1.9	south-west	tree cavity	Black Locust	0.7	3	71	0	0	Discontinuous urban fabric	Urban	0	0	0	0	100	0	0
396	4.5	south-east	tree cavity	Lime	3.5	7	228	0	0	Continuous urban fabric	Urban	0	2.9434	3.24528	0.528302	93.283	0	0
397	15.3		tree cavity	Spruce	1.4	5	175	0	1	Coniferous forest	Coniferous forest	17.5891	5.30705	10.6899	64.0637	2.35027	0	0
398	4	south	tree cavity	Lime	NA	2	184	0	0	Discontinuous urban fabric	Urban	1.73716	64.1994	0	17.6737	12.0846	4.30514	0
399	3.5	south-east	tree cavity	Lime	2.4	10	147	0	0	Discontinuous urban fabric	Urban	0	0	5.05279	0	94.9472	0	0
400	4	south-east	tree cavity	Poplar	2.1	7	147	0	0	Non-irrigated arable land	Cropland	0	26.6767	4.37076	16.428	43.4062	9.11831	0
401	6	south	tree cavity	Lime	3.6	10	113	0	0	Discontinuous urban fabric	Urban	0	56.2594	0	30.6938	11.463	1.58371	0
402	NA	south	tree cavity		NA	3	229	0	0	Sport and leisure facilities	Urban	0.075815	0	0	0	99.9242	0	0
403	6.5	west	tree cavity	Pine	1.1	1	230	0	0	Coniferous forest	Coniferous forest	14.6212	46.3636	3.10606	22.2727	13.6364	0	0
404	1.6	south	tree cavity	Lime	3	1	231	0	0	Fruit trees and berry plantations	Cropland	11.1867	63.7944	18.065	2.87226	4.08163	0	0
405	4	north-east	tree cavity	Lime	NA	7	233	0	0	Continuous urban fabric	Urban	19.6375	0	16.6163	2.49245	61.2538	0	0
406	4	north	tree cavity	Beech	1.4	8	234	0	0	Discontinuous urban fabric	Urban	34.566	44.5283	0	12.2264	8.67925	0	0
407	4	south	tree cavity	London plane	2	3	235	0	0	Discontinuous urban fabric	Urban	0	0	0	0	100	0	0
408	0.1	north	tree cavity	Spruce	NA	4	236	0	0	Coniferous forest	Coniferous forest	49.0923	4.46293	17.2466	23.525	0.605144	5.06808	0
409	2.5	south-west	tree cavity	Lime	2	1	238	0	0	Discontinuous urban fabric	Urban	10.1208	25.9063	14.577	7.17523	42.2205	0	0
410	NA	south-west	tree cavity	Horse chestnut	NA	1	239	0	0	Discontinuous urban fabric	Urban	0	8.46561	11.4135	10.6576	61.1489	8.31444	0
411	1.6	south-west	tree cavity	Maple	2	9	240	0	0	Discontinuous urban fabric	Urban	36.8103	37.2638	1.43613	11.9426	12.5472	0	0
412	4	east	tree cavity		2.5	2	241	0	0	Discontinuous urban fabric	Urban	0	0	0	0	100	0	0
413	NA	south-west	tree cavity	Maple	1.6	3	242	0	0	Discontinuous urban fabric	Urban	0	28.3447	3.93046	9.97732	42.4792	15.2683	0
414	4.5	south-west			NA	1	243	0	0	Non-irrigated arable land	Cropland	18.3396	79.2453	0	2.41509	0	0	0
415	4	east	other		NA	4	244	0	0	Mixed forest	Deciduous forest	47.0899	27.4376	25.1701	0.151172	0.151172	0	0
416	NA		open-hanging comb		NA	1	75	0	0	Industrial or commercial units	Urban	0	1.81269	4.68278	0	93.5045	0	0
417	9	north	house wall/intermediate floor		NA	9	62	0	1	Discontinuous urban fabric	Urban	0	0	0.227101	0	96.6692	3.10371	0
418	3	north	tree cavity	Horse chestnut	3.2	2	245	0	0	Broad-leaved forest	Deciduous forest	66.5909	6.06061	2.34848	1.59091	2.87879	20.5303	0
419	30	west	tree cavity	Beech	2.8	1	246	0	0	Broad-leaved forest	Deciduous forest	5.37065	22.6929	39.7882	3.55522	28.593	0	0
420	NA	south-west	house wall/intermediate floor		NA	1	248	0	0	Pastures	Grassland	4.68632	59.4104	0	29.932	5.97128	0	0
421	11.33	east	house wall/intermediate floor		NA	23	250	0	1	Discontinuous urban fabric	Urban	0	0	0	0	100	0	0
422	5	west	tree cavity	Lime	1.6	6	62	0	1	Industrial or commercial units	Urban	0	4.30839	0.604686	5.74452	89.3424	0	0
423	6.1	west	house wall/intermediate floor		NA	9	62	0	1	Discontinuous urban fabric	Urban	4.53858	2.87443	8.92587	0	83.6611	0	0
424	4	north	tree cavity	Lime	1	1	71	0	0	Green urban areas	Urban	0	0	0	0	99.2459	0.754148	0
425	4	east	tree cavity	Black Locust	0.6	3	71	0	0	Sport and leisure facilities	Urban	0	13.3585	2.33962	15.1698	69.1321	0	0
426	4.5	south	tree cavity	Oak	NA	1	253	0	0	Non-irrigated arable land	Cropland	18.0859	74.2276	3.69254	3.99397	0	0	0
427	6	south	tree cavity	Pine	1.7	10	142	0	0	Mixed forest	Deciduous forest	10.8679	44.0755	30.717	7.77358	0	6.03774	0.528302
428	1.5		tree cavity		NA	1	254	0	0	Coniferous forest	Coniferous forest	18.1132	31.6981	0	50.1887	0	0	0
429	5	east	tree cavity	Lime	1.8	8	142	0	0	Mixed forest	Deciduous forest	10.8597	35.4449	36.5762	8.97436	0	8.1448	0
430	1.5	east	house wall/intermediate floor		NA	1	255	0	0	Broad-leaved forest	Deciduous forest	0.0755287	13.142	85.7251	0	1.0574	0	0
431	NA	south-west	open-hanging comb		NA	1	256	0	0	Pastures	Grassland	23.5828	24.7166	0.982615	38.0952	1.88964	10.7332	0
433	1.5	south-east	tree cavity	Pear	2.1	6	258	0	0	Water bodies	Deciduous forest	0	36.5008	32.3529	9.42685	11.463	10.2564	0
434	9	west	tree cavity	Poplar	4.5	4	259	0	0	Discontinuous urban fabric	Urban	0	0	0	1.81132	98.1887	0	0
437	1.5	south	tree cavity	Black Locust	1.8	1	263	0	0	Continuous urban fabric	Urban	0	2.19199	3.1746	17.3091	77.3243	0	0
438	NA		tree cavity	Ash	NA	1	229	0	0	Industrial or commercial units	Urban	0	0	3.33333	0	96.6667	0	0
439	NA	east	house wall/intermediate floor		NA	1	264	0	0	Continuous urban fabric	Urban	0	54.0152	0	31.5152	14.4697	0	0
440	4	north-west	house wall/intermediate floor		NA	7	265	0	0	Discontinuous urban fabric	Urban	0	0	16.9312	0.529101	82.5397	0	0
441	2	north-east	tree cavity	Ash	0.7	1	266	0	0	Non-irrigated arable land	Cropland	8.98113	36.6038	50.0377	0	4.37736	0	0
442	4	north	tree cavity	London plane	2.5	4	267	0	0	Discontinuous urban fabric	Urban	0	0	0	0	92.7438	7.25624	0
443	6	south-west	tree cavity	Pine	1.7	4	267	0	0	Coniferous forest	Coniferous forest	58.8502	5.67322	34.2663	0	1.21029	0	0
445	8	south	tree cavity	Oak	2	3	269	0	0	Coniferous forest	Coniferous forest	43.3107	34.2404	0	11.0355	11.4135	0	0
446	4	south-east	tree cavity	Oak	2.2	4	269	0	0	Coniferous forest	Coniferous forest	42.145	37.7644	0	9.36556	10.7251	0	0
447	8	south-east	tree cavity	Ash	1.2	1	270	0	0	Broad-leaved forest	Deciduous forest	5.44218	57.5964	23.356	13.6054	0	0	0
448	4.5	south	tree cavity	Beech	1.8	1	271	0	0	Broad-leaved forest	Deciduous forest	16.7424	15.8333	65.4545	1.9697	0	0	0
449	6	north-east	tree cavity	Lime	2.3	1	272	0	0	Discontinuous urban fabric	Urban	7.72727	6.06061	12.0455	72.1212	2.04545	0	0
450	5	west	house wall/intermediate floor		NA	1	273	0	0	Broad-leaved forest	Deciduous forest	0	6.49057	26.7925	24.3019	42.4151	0	0
451	15	south-west	tree cavity	Beech	3.6	4	274	0	0	Broad-leaved forest	Deciduous forest	5.58912	33.5347	42.6737	0.830816	17.3716	0	0
454	11	south-east	house wall/intermediate floor		NA	9	62	0	1	Discontinuous urban fabric	Urban	0	6.94864	0	0	93.0514	0	0
455	14.7	south	house wall/intermediate floor		NA	1	71	0	0	Discontinuous urban fabric	Urban	0	0	0	0	100	0	0
456	1	south	house wall/intermediate floor		NA	1	278	0	0	Non-irrigated arable land	Cropland	0	93.5849	3.39623	2.49057	0.528302	0	0
457	NA	north	house wall/intermediate floor		NA	1	280	0	0	Broad-leaved forest	Deciduous forest	0	3.86364	20.8333	2.12121	73.1818	0	0
458	4	south	tree cavity	London plane	NA	1	280	0	0	Green urban areas	Urban	0	0	12.4528	1.28302	86.2642	0	0
459	10	north	house wall/intermediate floor		NA	1	280	0	0	Continuous urban fabric	Urban	0	0.0757576	17.8788	0.757576	81.2879	0	0
461	1.5	south-west	house wall/intermediate floor		NA	4	282	0	0	Continuous urban fabric	Urban	0	0	0	0	97.7273	2.27273	0
462	14	south	tree cavity	London plane	2.8	3	147	0	0	Continuous urban fabric	Urban	0	0.0755287	0	0	99.9245	0	0
463	NA	west	house wall/intermediate floor		NA	2	275	0	0	Discontinuous urban fabric	Urban	0	53.4496	0.075815	20.6217	25.8529	0	0
464	NA	south	house wall/intermediate floor		NA	2	275	0	0	Discontinuous urban fabric	Urban	0	53.4496	0.075815	20.6217	25.8529	0	0
465	NA	west	house wall/intermediate floor		NA	3	275	0	0	Discontinuous urban fabric	Urban	0	52.9456	0	21.148	25.9063	0	0
466	NA	south-east	house wall/intermediate floor		NA	2	275	0	0	Discontinuous urban fabric	Urban	0	53.4091	0.0757576	20.6818	25.8333	0	0
467	NA	north-west	other		NA	1	283	0	0	Pastures	Grassland	0.908403	79.5609	13.1718	5.14762	1.2112	0	0
468	9	east	house wall/intermediate floor		NA	4	80	0	0	Discontinuous urban fabric	Urban	9.6823	2.118	20.8018	0	64.4478	2.95008	0
469	10	north	tree cavity	Ash	4.7	5	62	1	1	Discontinuous urban fabric	Urban	0	0	0	1.0566	98.9434	0	0
470	10	north-east	tree cavity	Ash	2.5	6	62	1	1	Continuous urban fabric	Urban	0	0	0	0	100	0	0
471	5		open-hanging comb		NA	1	286	0	0	Discontinuous urban fabric	Urban	0	1.43505	29.8338	60.2719	8.45921	0	0
472	6	south	tree cavity	London plane	2.3	15	62	1	1	Green urban areas	Urban	0	0	0	0	100	0	0
474	16	west	house wall/intermediate floor		NA	3	99	0	1	Discontinuous urban fabric	Urban	0	0	0	0	100	0	0
475	23	south	house wall/intermediate floor		NA	7	99	0	1	Discontinuous urban fabric	Urban	0	0	0	0	100	0	0
476	6	east	house wall/intermediate floor		NA	4	99	0	0	Discontinuous urban fabric	Urban	0	2.5641	0	0	97.4359	0	0
477	3	south	house wall/intermediate floor		NA	1	288	0	0	Vineyards	Cropland	0	78.523	0	0	21.477	0	0
478	3	north-west	tree cavity	Maple	1	3	290	0	0	Discontinuous urban fabric	Urban	4.68278	2.1148	17.3716	9.66767	66.1631	0	0
479	NA	south-east	house wall/intermediate floor		NA	1	194	0	0	Discontinuous urban fabric	Urban	0	78.6254	7.17523	3.47432	10.7251	0	0
480	8	north-west	house wall/intermediate floor		NA	4	62	0	0	Discontinuous urban fabric	Urban	17.283	3.24528	21.283	0	58.1887	0	0
481	8	north-west	tree cavity	Ash	NA	8	62	1	1	Industrial or commercial units	Urban	8.98113	6.33962	7.92453	0	76.7547	0	0
482	3	south-west	tree cavity	Horse chestnut	2.7	19	291	0	1	Discontinuous urban fabric	Urban	0	3.47432	0.377644	0	96.148	0	0
483	NA	west	house wall/intermediate floor		NA	1	292	0	0	Discontinuous urban fabric	Urban	6.35882	27.1007	42.3921	10.3709	13.7774	0	0
484	1.65	south	tree cavity	Pine	1.4	1	294	0	0	Broad-leaved forest	Deciduous forest	7.91855	1.65913	41.0256	47.4359	1.96078	0	0
485	4	south	tree cavity	Beech	1	2	295	0	0	Broad-leaved forest	Deciduous forest	36.2879	33.7121	17.5758	11.0606	1.36364	0	0
486	10	north-west	tree cavity	Beech	1	1	295	0	0	Broad-leaved forest	Deciduous forest	34.6212	35	18.0303	11.5152	0.833333	0	0
487	0.4	east	tree cavity	Horse chestnut	0.8	2	296	0	0	Non-irrigated arable land	Cropland	23.5472	44.6038	2.41509	16.0755	4.5283	8.83019	0
488	16	north	tree cavity	Ash	4.6	9	62	1	1	Green urban areas	Urban	0	0	0	0	100	0	0
489	2.5	east	tree cavity	Cherry	1	6	62	0	1	Discontinuous urban fabric	Urban	0	1.88964	0.680272	0	97.4301	0	0
490	12		tree cavity	Ash	NA	3	80	0	0	Green urban areas	Urban	0	0	0	0	97.3525	2.6475	0
491	6	north-west	tree cavity	Beech	1.5	1	295	0	0	Broad-leaved forest	Deciduous forest	42.3921	20.8176	24.4512	12.3391	0	0	0
492	8	south-east	tree cavity	Beech	1.8	1	295	0	0	Broad-leaved forest	Deciduous forest	50.4545	14.4697	10.4545	22.3485	0	2.27273	0
493	1.4	south-east	tree cavity	Lime	1	8	300	0	0	Non-irrigated arable land	Cropland	27.1289	34.4386	3.7679	6.10399	28.5607	0	0
494	3	south-west	tree cavity	Oak	1.4	11	304	0	0	Broad-leaved forest	Deciduous forest	2.65152	0	56.2879	1.59091	39.4697	0	0
495	2	south	tree cavity	Horse chestnut	NA	1	305	0	0	Non-irrigated arable land	Cropland	11.489	87.1504	0	0	1.36054	0	0
497	5	north	tree cavity	Pine	NA	1	309	0	0	Sport and leisure facilities	Urban	1.05422	3.61446	37.9518	2.48494	54.8946	0	0
498	NA	east	house wall/intermediate floor		NA	1	311	0	0	Discontinuous urban fabric	Urban	0	57.0023	16.0484	3.63361	14.4587	8.85693	0
499	6	south-east	tree cavity	Poplar	2	3	102	0	0	Discontinuous urban fabric	Urban	9.69697	42.6515	8.48485	15.303	15.0758	8.78788	0
500	2	north	tree cavity	Black Locust	2.8	1	147	0	0	Pastures	Grassland	0	56.7221	14.5015	19.4109	9.36556	0	0
501	NA	north	house wall/intermediate floor		NA	2	312	0	0	Discontinuous urban fabric	Urban	2.1148	44.864	2.03927	14.1994	26.7372	10.0453	0
503	1	south-west	tree cavity	Lime	3.5	2	316	0	0	Discontinuous urban fabric	Urban	0	10.6255	7.98794	16.8048	42.8033	19.2163	2.56217
504	1.7	east	tree cavity	Lime	4.2	5	62	1	1	Non-irrigated arable land	Cropland	0	43.3208	28.4528	0	28.2264	0	0
505	10		open-hanging comb		NA	5	318	0	1	Continuous urban fabric	Urban	0	0	0	0	100	0	0
506	4	south	tree cavity	Black Locust	NA	2	300	0	0	Discontinuous urban fabric	Urban	12.6228	40.3628	2.1164	8.54119	36.3568	0	0
507	2.5	north-east	tree cavity	Horse chestnut	NA	2	300	0	0	Discontinuous urban fabric	Urban	13.5401	39.8638	1.96672	8.39637	36.233	0	0
508	12	south	other		NA	5	62	0	0	Industrial or commercial units	Urban	0	2.63753	0	0	94.4989	2.8636	0
509	4	north-east	house wall/intermediate floor		NA	4	221	0	0	Discontinuous urban fabric	Urban	8.54766	40.2421	25.1891	14.2209	11.8003	0	0
510	10	south-west	house wall/intermediate floor		NA	9	62	0	1	Industrial or commercial units	Urban	0	0	0	0	100	0	0
511	10	east	tree cavity	London plane	5	3	215	0	0	Industrial or commercial units	Urban	0	1.51515	0	6.74242	81.0606	10.6818	0
512	2	east	tree cavity	unknown	0.4	2	274	0	0	Discontinuous urban fabric	Urban	0	75.4545	4.62121	0	19.9242	0	0
513	8	south	tree cavity	Ash	1.8	1	147	0	0	Green urban areas	Urban	0	0	0	0.0757576	99.9242	0	0
514	10	south-west	tree cavity	Beech	1.8	1	147	0	0	Green urban areas	Urban	0	0	0	0.0757576	99.9242	0	0
515	10	south-east	house wall/intermediate floor		NA	5	323	0	0	Discontinuous urban fabric	Urban	0	11.5877	2.7088	28.8939	35.9669	20.8427	0
516	3		tree cavity	Horse chestnut	2.5	9	62	0	0	Discontinuous urban fabric	Urban	0	47.281	21.148	0	31.571	0	0
517	4	west	tree cavity	Cherry	1.4	3	269	0	0	Discontinuous urban fabric	Urban	17.9274	0	1.21029	3.70651	77.1558	0	0
518	NA		chimney		NA	2	269	0	0	Discontinuous urban fabric	Urban	66.8429	11.4048	4.22961	5.28701	8.91239	3.32326	0
520	8	south-west	tree cavity	Ash	1.8	3	269	0	0	Industrial or commercial units	Urban	0	78.3069	0.831444	0	20.8617	0	0
521	4	north-west	tree cavity	Lime	1.2	3	269	0	0	Discontinuous urban fabric	Urban	0	78.7009	0.453172	0	20.8459	0	0
522	6	south-east	tree cavity	Lime	1.5	5	269	0	0	Industrial or commercial units	Urban	0	78.3825	0.755858	0	20.8617	0	0
524	4	west	house wall/intermediate floor		NA	6	208	0	0	Complex cultivation patterns	Cropland	19.3816	18.4012	42.9864	19.0799	0.15083	0	0
525	NA	south-east	tree cavity	Ash	NA	1	325	0	0	Pastures	Grassland	20.1058	24.8677	0	48.1481	6.87831	0	0
526	4	south	tree cavity	Maple	0.6	1	326	0	0	Discontinuous urban fabric	Urban	0	0	0	0	99.8492	0.15083	0
527	0.2	west	tree cavity	Spruce	NA	1	327	0	0	Mixed forest	Deciduous forest	16.3897	33.9879	10.9517	36.2538	2.41692	0	0
528	15	south	tree cavity	Beech	NA	2	328	0	0	Mixed forest	Deciduous forest	27.8912	23.9607	30.6878	12.774	4.68632	0	0
530	1	west	tree cavity	Black Locust	1.5	7	62	0	0	Discontinuous urban fabric	Urban	0	18.0995	2.5641	9.72851	69.2308	0.377074	0
531	3		open-hanging comb		NA	1	331	0	0	Broad-leaved forest	Deciduous forest	0.830816	35.574	53.852	9.51662	0.226586	0	0
532	5	east	tree cavity	Pine	1.5	2	332	0	0	Land principally occupied by agriculture, with significant areas of natural vegetation	Cropland	0	15.1813	6.64653	66.6918	5.06042	6.41994	0
533	5	south-west	tree cavity	Lime	NA	1	333	0	0	Discontinuous urban fabric	Urban	16.1631	29.003	0	3.47432	51.3595	0	0
535	NA	north-east			NA	1	335	0	0	Discontinuous urban fabric	Urban	1.88822	18.5045	0.906344	21.4502	57.2508	0	0
536	5	south	other		NA	1	336	0	0	Continuous urban fabric	Urban	2.18373	24.6988	0.527108	4.96988	67.6205	0	0
537	4	south-east	tree cavity	Lime	3	2	339	0	0	Discontinuous urban fabric	Urban	3.08968	25.471	1.88395	36.85	31.2735	1.4318	0
538	NA	east	other		NA	1	341	0	0	Pastures	Grassland	31.2879	0	24.0909	44.6212	0	0	0
539	NA	south-east	tree cavity	Beech	NA	1	346	0	0	Broad-leaved forest	Deciduous forest	12.7451	0.226244	29.8643	55.3544	1.80995	0	0
540	8	north-east	tree cavity	Oak	4	3	349	0	0	Mixed forest	Deciduous forest	10.1964	13.0665	40.861	14.577	21.2991	0	0
542	3	west	tree cavity	Lime	3	1	351	0	0	Land principally occupied by agriculture, with significant areas of natural vegetation	Cropland	0	36.2538	12.0091	6.94864	44.7885	0	0
543	2.5	south-east	tree cavity	Lime	NA	2	353	0	0	Pastures	Grassland	0.226757	43.4618	1.51172	51.3983	3.40136	0	0
545	NA	south	tree cavity	Beech	NA	1	87	0	0	Broad-leaved forest	Deciduous forest	0	75.6777	15.9639	3.31325	5.04518	0	0
546	NA		tree cavity	Cherry	NA	1	87	0	0	Broad-leaved forest	Deciduous forest	11.5646	8.91912	47.7702	0.831444	30.9146	0	0
547	NA		tree cavity	Poplar	NA	1	87	0	0	Non-irrigated arable land	Cropland	0	53.4691	1.88537	13.4992	31.1463	0	0
551	2.5	south-west	tree cavity	Beech	2	1	359	0	0	Broad-leaved forest	Deciduous forest	43.6652	0	26.1689	26.0935	4.0724	0	0
552	1.3	south-west	tree cavity	Maple	1	1	360	0	0	Continuous urban fabric	Urban	0	8.54766	0	14.9017	76.5507	0	0
553	8	west	other		NA	3	208	0	0	Discontinuous urban fabric	Urban	4.29864	14.4796	71.1161	2.41327	2.0362	5.65611	0
554	NA	east	house wall/intermediate floor		NA	4	99	0	1	Discontinuous urban fabric	Urban	0	0	0	0	100	0	0
559	3.5	west	house wall/intermediate floor		NA	25	62	0	1	Green urban areas	Urban	7.34848	0.833333	15.8333	0	75.9848	0	0
560	3.5	west	house wall/intermediate floor		NA	23	62	0	1	Green urban areas	Urban	7.34848	0.833333	15.8333	0	75.9848	0	0
561	3.5	west	house wall/intermediate floor		NA	23	62	0	1	Green urban areas	Urban	7.34848	0.833333	15.8333	0	75.9848	0	0
562	3.5	west	house wall/intermediate floor		NA	15	62	0	1	Green urban areas	Urban	7.34848	0.833333	15.8333	0	75.9848	0	0
563	NA		tree cavity	Oak	1.2	1	362	0	0	Pastures	Grassland	0	3.99698	7.61689	17.6471	68.2504	2.48869	0
564	3.5		tree cavity	Beech	2	2	363	0	0	Discontinuous urban fabric	Urban	0.530303	65.6061	12.2727	7.57576	14.0152	0	0
565	1		open-hanging comb		NA	1	364	0	0	Broad-leaved forest	Deciduous forest	49.1308	2.1164	38.9267	9.82615	0	0	0
566	2	east	tree cavity	Mountain ash	0.2	1	266	0	0	Non-irrigated arable land	Cropland	8.76133	36.5559	50.0755	0	4.60725	0	0
567	1.2		tree cavity	unknown	NA	1	367	0	0	Non-irrigated arable land	Cropland	0	47.2012	5.29501	0	47.5038	0	0
568	2.5	east	house wall/intermediate floor		NA	1	370	0	0	Non-irrigated arable land	Cropland	14.6415	68.0755	9.81132	4.67925	2.79245	0	0
569	1	south-east	tree cavity	Cherry	1.5	2	269	0	0	Discontinuous urban fabric	Urban	52	8.37736	0	20.4528	18.1887	0.981132	0
570	6	south-west	other		NA	6	68	0	0	Discontinuous urban fabric	Urban	0	36.1237	1.28205	25.7919	36.8024	0	0
572	2	south	tree cavity	Apple	1.5	1	373	0	0	Discontinuous urban fabric	Urban	0.528701	26.3595	4.98489	20.9215	47.2054	0	0
573	NA		tree cavity	Beech	NA	1	376	0	0	Coniferous forest	Coniferous forest	51.9697	10.303	14.8485	13.6364	0	9.24242	0
574	2.5	east	tree cavity	London plane	5	1	377	0	0	Continuous urban fabric	Urban	0	0	7.46606	0	88.4615	4.0724	0
575	3.5	east	tree cavity	Walnut	2.4	2	147	0	0	Discontinuous urban fabric	Urban	0	63.5747	12.4434	0	23.9819	0	0
576	NA	south-east	tree cavity	Walnut	NA	1	378	0	0	Discontinuous urban fabric	Urban	3.63636	63.5606	11.5152	10.1515	9.01515	2.12121	0
577	12	east	tree cavity	Poplar	NA	1	379	0	0	Discontinuous urban fabric	Urban	0	0	0	0	95.2309	4.76911	0
578	4	east	tree cavity	Cherry	1.1	1	380	0	0	Broad-leaved forest	Deciduous forest	0	34.2404	10.3553	1.43613	53.9683	0	0
579	10	south			NA	1	275	0	0	Discontinuous urban fabric	Urban	7.57576	71.1364	3.25758	9.92424	8.10606	0	0
584	2.5	south	tree cavity	Beech	2.4	4	381	0	0	Non-irrigated arable land	Cropland	0	84.6154	8.22021	2.18703	4.97738	0	0
585	2.5	south-east	tree cavity	Beech	3.9	6	381	0	0	Non-irrigated arable land	Cropland	0	84.5049	8.23885	2.19199	5.06425	0	0
586	4.5	south-east	tree cavity	Beech	2.1	1	383	0	0	Discontinuous urban fabric	Urban	0.830816	92.8248	2.26586	0.302115	3.77644	0	0
588	3	north-west	tree cavity	Lime	NA	2	385	0	0	Discontinuous urban fabric	Urban	0	2.57576	2.65152	0	94.7727	0	0
589	9	north-east	tree cavity	Pine	1.7	6	142	0	0	Broad-leaved forest	Deciduous forest	13.4441	28.2477	45.6949	6.49547	0	6.11782	0
590	10	east	tree cavity	London plane	3.6	3	381	0	0	Continuous urban fabric	Urban	0	0.226074	0.75358	1.80859	85.9834	11.2283	0
591	5	west	tree cavity	London plane	1.5	1	290	0	0	Discontinuous urban fabric	Urban	4.84115	2.118	15.2799	9.98487	67.7761	0	0
592	4	east	house wall/intermediate floor		NA	1	386	0	0	Discontinuous urban fabric	Urban	27.803	4.54545	1.59091	60.7576	5.30303	0	0
593	4	south-east	tree cavity	Horse chestnut	3	2	381	0	0	Non-irrigated arable land	Cropland	0	61.9803	12.3205	5.89569	19.8035	0	0
596	4	north	tree cavity	Pine	NA	1	390	0	0	Coniferous forest	Coniferous forest	59.7884	21.2396	5.82011	6.34921	6.80272	0	0
597	4.5	south	tree cavity	Willow	NA	1	391	0	0	Discontinuous urban fabric	Urban	5.06425	19.4255	3.47695	11.4135	60.6198	0	0
599	NA	north-west	tree cavity	Lime	2.6	3	382	0	0	Discontinuous urban fabric	Urban	0	84.3537	0	0	15.6463	0	0
600	1.7	west	tree cavity	Cherry	1.3	3	323	0	0	Non-irrigated arable land	Cropland	0	58.2766	15.4195	13.9834	2.19199	10.1285	0
601	1	south-west	tree cavity	Ash	2.7	1	392	0	0	Non-irrigated arable land	Cropland	0	45.0076	13.6157	17.4735	0	21.9365	1.96672
602	2.4	south-west	tree cavity	Lime	2	1	394	0	0	Pastures	Grassland	26.6616	26.435	0	46.9033	0	0	0
603	NA	east	open-hanging comb		NA	1	395	0	0	Continuous urban fabric	Urban	0	0	0.529501	0	99.4705	0	0
604	1.2	west	tree cavity	Oak	3.5	1	396	0	0	Non-irrigated arable land	Cropland	0	85.7358	5.73585	3.24528	5.28302	0	0
605	NA	south	tree cavity	Lime	NA	1	397	0	0	Mixed forest	Deciduous forest	16.4269	57.9864	22.2559	0.681302	2.64951	0	0
606	NA		tree cavity	Lime	NA	1	398	0	0	Discontinuous urban fabric	Urban	0	0	0	0	100	0	0
607	0.2	north-west	house wall/intermediate floor		NA	5	62	0	1	Continuous urban fabric	Urban	0	0	0	0	100	0	0
608	7	west	tree cavity	Lime	1.8	2	269	0	0	Industrial or commercial units	Urban	0	78.1297	1.05581	0	20.8145	0	0
609	7	west	tree cavity	Lime	2	2	269	0	0	Discontinuous urban fabric	Urban	0	78.593	0.529501	0	20.8775	0	0
610	0.6	west	tree cavity	Pine	1.4	2	269	0	0	Pastures	Grassland	19.4864	58.9124	0	19.4864	0.830816	1.28399	0
611	0.4	west	tree cavity	Pear	1.8	1	269	0	0	Discontinuous urban fabric	Urban	0	95.3788	2.12121	0	2.5	0	0
612	3.8	north-west	tree cavity	Cherry	1.4	2	400	0	0	Pastures	Grassland	5.13983	20.7861	16.78	51.5495	5.74452	0	0
613	7	east	tree cavity	Lime	1.5	1	401	0	0	Fruit trees and berry plantations	Cropland	0	48.8284	2.49433	13.3787	35.2986	0	0
615	NA				NA	2	403	0	0	Non-irrigated arable land	Cropland	1.35747	51.8854	7.08899	18.0995	21.5686	0	0
616	NA	north-west	tree cavity	Spruce	NA	2	404	0	0	Coniferous forest	Coniferous forest	7.86687	5.82451	43.4191	7.0348	35.8548	0	0
618	NA	east	tree cavity	Lime	0.8	1	406	0	0	Pastures	Grassland	0	61.1907	3.91861	26.7521	8.13866	0	0
620	9	south-west	tree cavity	Pine	2	2	267	0	0	Coniferous forest	Coniferous forest	52.4887	2.48869	40.0452	0	4.97738	0	0
622	8	south-west	house wall/intermediate floor		NA	2	381	0	0	Non-irrigated arable land	Cropland	0	76.4172	0	0	23.5828	0	0
623	NA	north-west	house wall/intermediate floor		NA	2	194	0	0	Discontinuous urban fabric	Urban	24.4729	63.7048	0	10.0151	1.80723	0	0
624	12	south	tree cavity	Ash	1.6	20	62	1	1	Green urban areas	Urban	0	0	0	0	100	0	0
625	12	north-east	tree cavity	Oak	2.6	13	62	1	1	Green urban areas	Urban	0	0	0	0	100	0	0
626	2.5	south-east	tree cavity	Horse chestnut	2.7	2	411	0	0	Continuous urban fabric	Urban	0	5.52612	1.4383	0	87.2824	5.75322	0
627	15	east	house wall/intermediate floor		NA	5	62	0	1	Discontinuous urban fabric	Urban	6.21212	9.24242	24.8485	0	59.697	0	0
628	13	south	tree cavity	Ash	2.5	16	62	1	1	Green urban areas	Urban	2.26757	13.3787	0	2.72109	81.6327	0	0
629	7	south	tree cavity	Pine	1.5	4	62	1	1	Sport and leisure facilities	Urban	2.87443	32.3752	2.34493	28.0635	34.3419	0	0
630	4	west	tree cavity	Beech	2	1	412	0	0	Non-irrigated arable land	Cropland	25.1325	28.6147	29.5231	7.94852	8.78123	0	0
631	NA	south-east	tree cavity	Pine	NA	1	413	0	0	Coniferous forest	Coniferous forest	65.7596	15.1172	0	7.55858	11.5646	0	0
632	4	north-east	tree cavity	Horse chestnut	4.2	2	115	0	0	Discontinuous urban fabric	Urban	0	0.0757576	0.681818	1.81818	86.1364	11.2879	0
633	8	south-east	tree cavity	Ash	NA	1	415	0	0	Green urban areas	Urban	0	15.6981	1.81132	15.4717	67.0189	0	0
634	2	west	tree cavity	Lime	1.5	6	240	0	1	Non-irrigated arable land	Cropland	0	34.0121	9.65309	1.28205	55.0528	0	0
635	5.5	west	house wall/intermediate floor		NA	1	418	0	0	Discontinuous urban fabric	Urban	1.20937	50.4913	24.4898	16.5533	7.25624	0	0
637	4	south-east	tree cavity	Beech	2	2	420	0	0	Peat bogs	Deciduous forest	0	53.2576	19.1667	17.0455	5.68182	0	4.84848
638	NA	west	open-hanging comb		NA	1	421	0	0	Pastures	Grassland	9.2006	33.7104	47.1342	9.95475	0	0	0
639	2.4	east	tree cavity	Cherry	1.5	3	433	0	0	Complex cultivation patterns	Cropland	5.5303	40.4545	20.303	15.7576	17.9545	0	0
640	4	north	tree cavity	London plane	3.5	1	359	0	0	Discontinuous urban fabric	Urban	0	3.77358	0	0	96.2264	0	0
641	3	north-west	house wall/intermediate floor		NA	1	359	0	0	Non-irrigated arable land	Cropland	36.6112	56.8835	6.5053	0	0	0	0
642	NA	south-east	tree cavity	Beech	NA	1	438	0	0	Broad-leaved forest	Deciduous forest	0	29.7583	25.6798	20.5438	21.6767	2.34139	0
643	5	north-east	tree cavity	Lime	3	1	359	0	0	Discontinuous urban fabric	Urban	14.5015	60.1208	2.34139	19.7885	3.24773	0	0
644	6	south-east	house wall/intermediate floor		NA	1	359	0	0	Discontinuous urban fabric	Urban	16.4145	30.3328	4.23601	40.5446	2.6475	2.6475	3.177
645	7	south-east	tree cavity	Lime	6	1	359	0	0	Discontinuous urban fabric	Urban	1.5861	0	14.7281	17.7492	40.71	25.2266	0
649	NA		tree cavity	Oak	NA	1	441	0	0	Pastures	Grassland	0	87.4622	0	8.08157	4.45619	0	0
651	7	south-west	house wall/intermediate floor		NA	2	442	0	0	Pastures	Grassland	22.0211	25.641	11.5385	34.9925	5.80694	0	0
655	3		tree cavity	Poplar	NA	1	445	0	0	Non-irrigated arable land	Cropland	0	71.3746	0.755287	24.0937	0	0	3.77644
657	2.5	south-west	house wall/intermediate floor		NA	1	96	0	0	Pastures	Grassland	15.4545	37.8788	2.65152	25.5303	5.07576	13.4091	0
658	6.5	north-east	house wall/intermediate floor		NA	1	66	0	0	Industrial or commercial units	Urban	0	8.37736	0	3.77358	84.8302	3.01887	0
659	4	south-west	tree cavity	Lime	2.5	1	448	0	0	Non-irrigated arable land	Cropland	39.137	38.6071	9.38683	5.67752	7.19152	0	0
660	2	south	house wall/intermediate floor		NA	1	449	0	0	Pastures	Grassland	31.3636	36.0606	0	32.5758	0	0	0
661	2	south	house wall/intermediate floor		NA	3	381	0	0	Discontinuous urban fabric	Urban	5.97579	62.1029	20.5749	0.151286	11.1952	0	0
662	8	north-east	tree cavity	London plane	2.7	1	147	0	0	Discontinuous urban fabric	Urban	0	0	4.30839	0	84.4293	11.2623	0
663	5	south			NA	6	99	0	1	Continuous urban fabric	Urban	0	0	0	0	100	0	0
664	3.5	north	house wall/intermediate floor		NA	1	451	0	0	Non-irrigated arable land	Cropland	3.7037	72.26	4.15722	17.0824	2.79667	0	0
665	5	west	tree cavity	London plane	1	2	290	0	0	Discontinuous urban fabric	Urban	4.84848	2.12121	15.303	10	67.7273	0	0
666	7	west	house wall/intermediate floor		NA	2	66	0	0	Continuous urban fabric	Urban	0	8.44009	12.8862	0.828937	77.8448	0	0
667	NA	north-west	house wall/intermediate floor		NA	2	453	0	0	Discontinuous urban fabric	Urban	0	0.377929	0	0	80.7256	18.8964	0
669	0.5	south-west	house wall/intermediate floor		NA	2	457	0	0	Discontinuous urban fabric	Urban	0	70.6818	0.0757576	27.1212	2.12121	0	0
670	NA	north-west			NA	1	456	0	0	Continuous urban fabric	Urban	0	15.8371	7.54148	4.22323	72.3982	0	0
671	10	east	house wall/intermediate floor		NA	2	381	0	0	Discontinuous urban fabric	Urban	23.3786	58.2956	11.5385	3.54449	3.24284	0	0
672	2.5	south	tree cavity	Lime	2.2	2	281	0	0	Coniferous forest	Coniferous forest	18.7311	0	0	61.4804	5.5136	14.2749	0
673	2.5	south	tree cavity	unknown	2	1	86	0	0	Discontinuous urban fabric	Urban	0	31.5193	18.7453	0.453515	39.8337	9.44822	0
675	NA	south-east	tree cavity	Oak	1	1	458	0	0	Non-irrigated arable land	Cropland	13.9517	75.4148	0	8.6727	1.96078	0	0
676	15	north	tree cavity	Oak	4.5	1	459	0	0	Pastures	Grassland	13.3031	53.3636	9.14588	18.2162	5.97128	0	0
677	2	north-west	tree cavity	Cherry	0.8	1	458	0	0	Non-irrigated arable land	Cropland	0	94.5496	0	2.80091	2.64951	0	0
678	1	west	tree cavity	Willow	NA	1	462	0	0	Pastures	Grassland	6.35401	9.6823	30.3328	47.7307	3.02572	0	2.87443
679	NA	north	house wall/intermediate floor		NA	1	463	0	0	Pastures	Grassland	26.9637	23.6405	16.8429	27.568	4.98489	0	0
680	NA	north	house wall/intermediate floor		NA	1	464	0	0	Discontinuous urban fabric	Urban	0	53.6254	0	0	46.3746	0	0
681	15	east	tree cavity	Beech	2.5	1	465	0	0	Broad-leaved forest	Deciduous forest	0	75.8491	14.3396	8.22642	0	1.58491	0
682	15	west	house wall/intermediate floor		NA	1	269	0	0	Green urban areas	Urban	0	2.78614	11.9729	12.5753	72.6657	0	0
683	NA	east	tree cavity	Oak	1.4	1	194	0	0	Discontinuous urban fabric	Urban	0	0	0	0	100	0	0
684	1.5	west	house wall/intermediate floor		NA	1	466	0	0	Sport and leisure facilities	Urban	18.8209	43.9153	1.73847	8.99471	26.5306	0	0
685	8		tree cavity	Beech	2.5	2	467	0	0	Broad-leaved forest	Deciduous forest	0	67.9545	13.7121	1.74242	16.5909	0	0
686	9	south	tree cavity	Pine	0.5	1	468	0	0	Coniferous forest	Coniferous forest	51.6616	28.7009	0	11.3293	8.30816	0	0
687	8	west	tree cavity	Lime	NA	2	469	0	0	Discontinuous urban fabric	Urban	0	2.56798	0	19.864	71.5257	6.0423	0
688	10	south	tree cavity	Poplar	NA	1	275	0	0	Pastures	Grassland	6.40543	67.2946	0	26.2999	0	0	0
689	4	south-east	house wall/intermediate floor		NA	1	471	0	0	Non-irrigated arable land	Cropland	6.34921	57.9743	26.6062	6.04686	3.02343	0	0
690	2.1	south-west	house wall/intermediate floor		NA	1	212	0	0	Mixed forest	Deciduous forest	38.7755	0	34.2404	26.9841	0	0	0
691	NA	south-east	house wall/intermediate floor		NA	1	472	0	0	Discontinuous urban fabric	Urban	3.63086	11.649	4.61422	49.3192	13.3888	1.81543	15.5825
692	8	north-east	tree cavity	Spruce	1.5	1	420	0	0	Non-irrigated arable land	Cropland	0	54.0152	17.7273	17.3485	6.06061	0	4.84848
693	2.5	north-west	tree cavity	Walnut	NA	1	473	0	0	Discontinuous urban fabric	Urban	0	66.1631	0	5.96677	27.8701	0	0
694	NA	east	house wall/intermediate floor		NA	2	474	0	0	Non-irrigated arable land	Cropland	0.980392	39.5928	13.4992	21.4178	24.5098	0	0
695	5	north-west	tree cavity	Beech	1.9	2	142	0	0	Broad-leaved forest	Deciduous forest	13.4238	25.7164	49.0196	6.25943	0	5.58069	0
696	7	south	chimney		NA	1	476	0	0	Discontinuous urban fabric	Urban	0	46.717	29.434	5.0566	12.8302	5.96226	0
697	4	south-west	tree cavity	Beech	2.8	1	420	0	0	Fruit trees and berry plantations	Cropland	2.34671	40.4996	26.5708	11.4307	15.8213	0	3.33081
698	8	north-west	tree cavity	Oak	3	1	477	0	0	Broad-leaved forest	Deciduous forest	17.9003	12.3867	10.7251	58.9879	0	0	0
699	2.5	south	house wall/intermediate floor		NA	1	478	0	0	Discontinuous urban fabric	Urban	4.62121	3.71212	11.2121	64.3939	16.0606	0	0
700	5	south-east	tree cavity	Walnut	1.25	1	479	0	0	Discontinuous urban fabric	Urban	0	20.7576	0	0.151515	79.0909	0	0
701	6	south-west	tree cavity	Beech	2.5	1	481	0	0	Mixed forest	Deciduous forest	36.6993	31.4243	15.373	8.81688	7.68651	0	0
702	0.5	south-west	tree cavity	Black Locust	NA	1	483	0	0	Discontinuous urban fabric	Urban	12.3485	3.56061	9.54545	27.7273	8.86364	37.9545	0
703	NA		tree cavity	Black Locust	NA	2	484	0	0	Broad-leaved forest	Deciduous forest	8.08157	0.679758	36.858	0	54.3807	0	0
704	15	north-west	house wall/intermediate floor		NA	1	485	0	0	Continuous urban fabric	Urban	0	45.8113	0	2.41509	51.7736	0	0
705	3		house wall/intermediate floor		NA	1	488	0	0	Continuous urban fabric	Urban	1.89107	7.71558	12.8593	0	77.534	0	0
706	NA		tree cavity	Beech	NA	1	489	0	0	Green urban areas	Urban	0.757576	15.6061	0.227273	36.8939	45.7576	0.757576	0
707	NA	east	other		NA	1	490	0	0	Vineyards	Cropland	7.33182	25.0189	27.8912	25.0189	9.29705	5.44218	0
708	3	south-west			NA	1	493	0	0	Discontinuous urban fabric	Urban	5.82892	61.9228	1.81681	17.5625	12.869	0	0
709	3	north-east	house wall/intermediate floor		NA	1	494	0	0	Pastures	Grassland	3.92749	54.4562	25.9819	11.0272	4.60725	0	0
710	5	south	tree cavity	Lime	3	1	497	0	0	Discontinuous urban fabric	Urban	8.40909	58.5606	0	26.1364	3.10606	3.78788	0
711	1.5	west	house wall/intermediate floor		NA	2	62	0	0	Industrial or commercial units	Urban	0	29.5008	19.6672	9.00151	41.8306	0	0
712	3	south	tree cavity	Lime	1.6	1	62	0	0	Discontinuous urban fabric	Urban	2.6455	55.4044	17.0824	9.44822	15.4195	0	0
713	2.5	west	tree cavity	Oak	NA	1	499	0	0	Broad-leaved forest	Deciduous forest	20.4545	6.66667	61.4394	6.81818	4.62121	0	0
714	15	east	house wall/intermediate floor		NA	2	62	0	1	Continuous urban fabric	Urban	0	0	0	0	100	0	0
715	NA	north-west	house wall/intermediate floor		NA	1	501	0	0	Discontinuous urban fabric	Urban	2.11961	33.3081	31.6427	4.08781	28.8418	0	0
716	2.5	north-west	tree cavity	Black Locust	2.2	4	502	0	1	Discontinuous urban fabric	Urban	0	0	0	0	100	0	0
717	NA	east	other		NA	1	504	0	0	Discontinuous urban fabric	Urban	0	14.9242	5.30303	3.86364	75.9091	0	0
718	6		tree cavity	Horse chestnut	NA	1	484	0	0	Green urban areas	Urban	0	5.5303	13.3333	0	81.1364	0	0
719	NA		tree cavity		NA	1	447	0	0	Broad-leaved forest	Deciduous forest	22.8442	5.21936	30.4085	41.528	0	0	0
720	NA	west	house wall/intermediate floor		NA	1	381	0	0	Discontinuous urban fabric	Urban	0	66.2896	22.7753	0.0754148	10.8597	0	0
721	3.8	north-east	tree cavity	Oak	3.4	1	506	0	0	Pastures	Grassland	10.4545	54.6212	0	24.2424	10.6818	0	0
724	5	east	tree cavity	Lime	NA	1	508	0	0	Pastures	Grassland	3.25758	46.0606	15.6818	4.31818	30.6818	0	0
725	3.5	north	house wall/intermediate floor		NA	1	509	0	0	Non-irrigated arable land	Cropland	0	63.6364	7.12121	29.2424	0	0	0
726	15	west	house wall/intermediate floor		NA	1	62	0	1	Discontinuous urban fabric	Urban	9.53101	10.1362	9.37973	0	70.9531	0	0
727	2.5	south-west	house wall/intermediate floor		NA	1	510	0	0	Pastures	Grassland	36.9057	23.6981	11.4717	27.9245	0	0	0
728	12	north-west	tree cavity	London plane	5	1	62	0	0	Industrial or commercial units	Urban	0	1.51515	0	6.74242	81.0606	10.6818	0
729	2		tree cavity	Ash	3.2	1	511	0	0	Discontinuous urban fabric	Urban	0	46.1422	14.5991	7.33737	27.761	4.16036	0
730	5	south-west	tree cavity	Poplar	NA	1	513	0	0	Pastures	Grassland	1.73847	10.7332	6.27362	62.4339	10.2797	0	8.54119
731	6	north-east			NA	1	514	0	0	Pastures	Grassland	26.3794	0	17.8382	43.3107	12.4717	0	0
732	4	west	tree cavity	Beech	2.5	1	188	0	0	Broad-leaved forest	Deciduous forest	7.93651	32.124	31.8972	14.3613	13.681	0	0
733	1.5	north	tree cavity	Apple	NA	1	516	0	0	Vineyards	Cropland	0	83.7368	0.151286	0	16.112	0	0
734	20		chimney		NA	2	62	1	1	Discontinuous urban fabric	Urban	0	0	0	0	100	0	0
735	2.5	south	tree cavity	Lime	1.5	3	62	0	1	Discontinuous urban fabric	Urban	4.2328	14.6636	20.3326	0	60.771	0	0
736	3.5	north-west	tree cavity	Ash	2.82	2	518	0	1	Pastures	Grassland	8.06938	27.9035	0	55.6561	8.37104	0	0
737	15		tree cavity	Oak	NA	1	519	0	0	Coniferous forest	Coniferous forest	70.7925	2.9434	6.64151	17.0566	2.56604	0	0
738	3.5	north-west	tree cavity	Walnut	1.5	1	520	0	0	Non-irrigated arable land	Cropland	0	97.6657	1.80723	0	0.527108	0	0
739	1.6	south	tree cavity	Lime	3.6	1	62	1	1	Pastures	Grassland	30.7343	14.6858	4.23921	45.7986	3.33081	1.2112	0
740	5	north	tree cavity	Lime	4.4	1	62	1	1	Pastures	Grassland	30.2343	16.4777	4.00605	44.3689	3.32577	1.5873	0
741	6.5	north-west	tree cavity	Lime	3.6	1	62	1	1	Pastures	Grassland	29.744	17.1687	3.68976	44.2771	3.31325	1.80723	0
742	1	west	tree cavity	Beech	1.6	1	521	0	0	Broad-leaved forest	Deciduous forest	17.8248	18.8822	22.1299	38.8973	2.26586	0	0
743	NA	south	tree cavity	Ash	1	1	525	0	0	Discontinuous urban fabric	Urban	0	18.9434	4.67925	17.5094	42.6415	16.2264	0
744	3	north	house wall/intermediate floor		NA	1	527	0	0	Non-irrigated arable land	Cropland	0	67.9003	15.861	8.6858	7.55287	0	0
745	NA	north-east			NA	1	528	0	0	Industrial or commercial units	Urban	0.984848	42.5	25.0758	10.6061	20.8333	0	0
746	3	east	tree cavity	Lime	0	1	529	0	0	Discontinuous urban fabric	Urban	0	0	0.907716	1.89107	87.6702	9.53101	0
747	3.5	south	tree cavity	Ash	3	1	381	0	0	Broad-leaved forest	Deciduous forest	15.8333	13.1061	61.0606	4.62121	5.37879	0	0
748	1.5	south-east	tree cavity	Willow	NA	1	530	0	0	Non-irrigated arable land	Cropland	44.7964	11.8401	24.5852	6.33484	11.3122	1.13122	0
749	4.5	south-west	tree cavity	Walnut	0.8	1	531	0	1	Discontinuous urban fabric	Urban	0	2.72109	1.36054	4.83749	91.0809	0	0
750	7	north-west	house wall/intermediate floor		NA	2	533	0	0	Discontinuous urban fabric	Urban	1.35542	25.9789	3.91566	16.7922	51.9578	0	0
751	4	north-west	tree cavity	Cherry	1.8	1	535	0	0	Non-irrigated arable land	Cropland	15.2273	73.8636	3.33333	7.57576	0	0	0
752	1	west	tree cavity	Ash	3	1	536	0	0	Broad-leaved forest	Deciduous forest	20.1662	37.7644	16.3897	18.8066	0.151057	6.72205	0
753	7	north-west	tree cavity	Willow	NA	1	537	0	0	Discontinuous urban fabric	Urban	4.60377	43.8491	19.3962	16.8302	15.3208	0	0
754	2.3	west	house wall/intermediate floor		NA	1	538	0	0	Discontinuous urban fabric	Urban	14.4796	28.356	27.7526	9.65309	19.7587	0	0
755	NA	south	tree cavity	Cherry	NA	1	539	0	0	Pastures	Grassland	3.86071	48.8266	16.4269	20.4391	10.4466	0	0
756	7	south-east	house wall/intermediate floor		NA	1	62	0	1	Discontinuous urban fabric	Urban	0	0	0	0	100	0	0
757	3	south	tree cavity	Beech	1.5	1	540	0	0	Broad-leaved forest	Deciduous forest	6.36364	73.4848	17.3485	2.80303	0	0	0
758	7	south-west	tree cavity	Pine	1.13	1	541	0	0	Non-irrigated arable land	Cropland	4.75831	42.3716	36.6314	13.4441	2.79456	0	0
759	NA	west	house wall/intermediate floor		NA	1	542	0	0	Industrial or commercial units	Urban	0	16.2896	1.73454	4.22323	77.7526	0	0
760	3	west	tree cavity		NA	1	543	0	0	Mixed forest	Deciduous forest	0	65.2108	7.68072	5.79819	21.3102	0	0
761	3.5	west	house wall/intermediate floor		NA	9	62	1	1	Green urban areas	Urban	7.34292	0.832702	15.8213	0	76.003	0	0
762	1.5	south	tree cavity	Spruce	NA	3	544	0	0	Discontinuous urban fabric	Urban	26.2443	49.9246	9.57768	9.87934	4.37406	0	0
763	3	south-east	tree cavity	Lime	1.7	1	281	0	0	Coniferous forest	Coniferous forest	18.4766	0	0	61.7647	5.50528	14.2534	0
764	1.5	east	tree cavity	Black Locust	3.1	2	147	0	0	Discontinuous urban fabric	Urban	0	0	2.26244	1.58371	96.1538	0	0
765	7	south-east	tree cavity	Pine	NA	1	545	0	0	Coniferous forest	Coniferous forest	61.6314	0	1.73716	0.0755287	36.5559	0	0
766	3	east	house wall/intermediate floor		NA	1	546	0	0	Discontinuous urban fabric	Urban	0	12.3112	43.8822	29.9094	2.56798	11.3293	0
767	NA	south-east	tree cavity	Beech	NA	1	547	0	0	Broad-leaved forest	Deciduous forest	3.84906	76.1509	16.2264	3.77358	0	0	0
801	10		house wall/intermediate floor		NA	NA	801	NA	NA	Discontinuous urban fabric	Urban	6.12245	0	22.3734	13.8322	21.9955	35.6765	0
802	NA		tree cavity	Maple	NA	NA	802	NA	NA	Pastures	Grassland	0	48.4115	2.49622	29.652	19.4402	0	0
804	4	west	tree cavity	Lime	NA	NA	804	NA	NA	Pastures	Grassland	0	69.3878	7.55858	23.0537	0	0	0
805	3		tree cavity	Spruce	NA	NA	805	NA	NA	Coniferous forest	Coniferous forest	77.1665	0	5.27506	17.5584	0	0	0
806	3.5		tree cavity	Lime	NA	NA	806	NA	NA	Discontinuous urban fabric	Urban	0	42.7925	0	0	56	1.20755	0
807	5		tree cavity	Oak	NA	NA	807	NA	NA	NA	NA	NA	NA	NA	NA	NA	NA	NA
808	3.5		tree cavity	Lime	NA	NA	808	NA	NA	Non-irrigated arable land	Cropland	5.37879	48.3333	22.6515	9.77273	13.8636	0	0
809	NA		tree cavity	Beech	NA	NA	809	NA	NA	NA	NA	NA	NA	NA	NA	NA	NA	NA
810	NA		house wall/intermediate floor		NA	NA	810	NA	NA	Discontinuous urban fabric	Urban	0	77.3071	3.25265	4.53858	14.9017	0	0
811	NA		tree cavity	Beech	NA	NA	811	NA	NA	NA	NA	NA	NA	NA	NA	NA	NA	NA
812	3	north	tree cavity	Lime	NA	NA	812	NA	NA	Discontinuous urban fabric	Urban	19.2279	0	14.2316	4.99621	57.9107	3.63361	0

## Sheet: reports
id	number_of_reports	date	flight_activity	pollen
87	2	2018-03-11	strong: 10-25 bees at entrance at the same time	yes
87	2	2018-09-16	moderate: 1-9 bees at entrance at the same time	dont_know
88	56	2017-07-23	intense: >25 bees at entrance at the same time	yes
88	56	2017-07-30	intense: >25 bees at entrance at the same time	dont_know
88	56	2017-08-15	weak: 1-9 bees at entrance in 10 seconds	dont_know
88	56	2017-08-24	moderate: 1-9 bees at entrance at the same time	dont_know
88	56	2017-08-31	strong: 10-25 bees at entrance at the same time	yes
88	56	2017-10-05	weak: 1-9 bees at entrance in 10 seconds	dont_know
88	56	2017-10-21	moderate: 1-9 bees at entrance at the same time	dont_know
88	56	2017-11-05	weak: 1-9 bees at entrance in 10 seconds	dont_know
88	56	2018-01-05	none: no activity after observing several minutes
88	56	2018-03-24	none: no activity after observing several minutes
88	56	2018-04-06	strong: 10-25 bees at entrance at the same time	no
88	56	2018-04-07	strong: 10-25 bees at entrance at the same time	no
88	56	2018-04-11	strong: 10-25 bees at entrance at the same time	no
88	56	2018-04-16	none: no activity after observing several minutes	no
88	56	2018-04-17	moderate: 1-9 bees at entrance at the same time	no
88	56	2018-04-25	moderate: 1-9 bees at entrance at the same time	no
88	56	2018-05-08	moderate: 1-9 bees at entrance at the same time	yes
88	56	2018-05-28	strong: 10-25 bees at entrance at the same time	yes
88	56	2018-06-26	strong: 10-25 bees at entrance at the same time	yes
88	56	2018-07-29	intense: >25 bees at entrance at the same time	yes
88	56	2018-09-18	strong: 10-25 bees at entrance at the same time	dont_know
88	56	2018-10-12	moderate: 1-9 bees at entrance at the same time	dont_know
88	56	2019-02-16	none: no activity after observing several minutes
88	56	2019-02-28	none: no activity after observing several minutes
88	56	2019-03-21	none: no activity after observing several minutes
88	56	2019-04-16	none: no activity after observing several minutes
88	56	2019-04-17	none: no activity after observing several minutes
88	56	2019-04-24	strong: 10-25 bees at entrance at the same time	no
88	56	2019-05-08	none: no activity after observing several minutes	no
88	56	2019-05-17	none: no activity after observing several minutes	no
88	56	2019-07-06	strong: 10-25 bees at entrance at the same time	yes
88	56	2019-07-09	moderate: 1-9 bees at entrance at the same time	yes
88	56	2019-07-19	moderate: 1-9 bees at entrance at the same time	yes
88	56	2019-08-15	moderate: 1-9 bees at entrance at the same time	yes
88	56	2019-09-16	moderate: 1-9 bees at entrance at the same time	yes
88	56	2020-03-12	weak: 1-9 bees at entrance in 10 seconds	yes
88	56	2020-04-10	strong: 10-25 bees at entrance at the same time	yes
88	56	2020-05-07	strong: 10-25 bees at entrance at the same time	yes
88	56	2020-05-11	strong: 10-25 bees at entrance at the same time	yes
88	56	2020-05-16	moderate: 1-9 bees at entrance at the same time	dont_know
88	56	2020-05-17	strong: 10-25 bees at entrance at the same time	yes
88	56	2020-05-21	moderate: 1-9 bees at entrance at the same time	yes
88	56	2020-06-26	strong: 10-25 bees at entrance at the same time	yes
88	56	2020-07-22	moderate: 1-9 bees at entrance at the same time	yes
88	56	2020-08-08	moderate: 1-9 bees at entrance at the same time	yes
88	56	2020-10-03	weak: 1-9 bees at entrance in 10 seconds	yes
88	56	2021-02-26	none: no activity after observing several minutes
88	56	2021-05-09	none: no activity after observing several minutes
88	56	2021-06-18	moderate: 1-9 bees at entrance at the same time	yes
88	56	2021-08-07	moderate: 1-9 bees at entrance at the same time	yes
88	56	2021-09-18	none: no activity after observing several minutes
88	56	2022-03-13	none: no activity after observing several minutes
88	56	2022-04-18	none: no activity after observing several minutes
88	56	2022-12-31	none: no activity after observing several minutes
88	56	2023-05-09	none: no activity after observing several minutes
88	56	2023-05-20	none: no activity after observing several minutes
90	3	2016-07-16	intense: >25 bees at entrance at the same time	yes
90	3	2016-07-24	moderate: 1-9 bees at entrance at the same time	yes
90	3	2019-05-01	none: no activity after observing several minutes	no
91	10	2016-05-08	intense: >25 bees at entrance at the same time
91	10	2016-05-17	strong: 10-25 bees at entrance at the same time	yes
91	10	2016-07-15	strong: 10-25 bees at entrance at the same time	yes
91	10	2016-09-25	none: no activity after observing several minutes
91	10	2017-07-31	none: no activity after observing several minutes
91	10	2018-08-14	moderate: 1-9 bees at entrance at the same time	yes
91	10	2018-09-11	moderate: 1-9 bees at entrance at the same time	dont_know
91	10	2019-02-18	none: no activity after observing several minutes
91	10	2019-04-24	none: no activity after observing several minutes
91	10	2020-04-02	none: no activity after observing several minutes
92	32	2018-03-24	strong: 10-25 bees at entrance at the same time	yes
92	32	2018-04-07	strong: 10-25 bees at entrance at the same time	yes
92	32	2018-04-10	strong: 10-25 bees at entrance at the same time	yes
92	32	2018-04-17	strong: 10-25 bees at entrance at the same time	yes
92	32	2018-05-28	intense: >25 bees at entrance at the same time	yes
92	32	2018-07-29	strong: 10-25 bees at entrance at the same time	yes
92	32	2018-09-18	moderate: 1-9 bees at entrance at the same time	yes
92	32	2018-10-13	weak: 1-9 bees at entrance in 10 seconds	no
92	32	2019-02-16	none: no activity after observing several minutes
92	32	2019-04-21	moderate: 1-9 bees at entrance at the same time	no
92	32	2019-04-24	moderate: 1-9 bees at entrance at the same time	no
92	32	2019-05-08	moderate: 1-9 bees at entrance at the same time	no
92	32	2019-05-17	weak: 1-9 bees at entrance in 10 seconds	no
92	32	2019-05-26	strong: 10-25 bees at entrance at the same time	dont_know
92	32	2019-06-04	weak: 1-9 bees at entrance in 10 seconds	dont_know
92	32	2019-07-06	moderate: 1-9 bees at entrance at the same time	yes
92	32	2019-09-16	moderate: 1-9 bees at entrance at the same time	yes
92	32	2020-03-12	weak: 1-9 bees at entrance in 10 seconds	yes
92	32	2020-07-25	moderate: 1-9 bees at entrance at the same time	yes
92	32	2020-08-08	moderate: 1-9 bees at entrance at the same time	yes
92	32	2020-09-05	weak: 1-9 bees at entrance in 10 seconds	yes
92	32	2021-02-26	none: no activity after observing several minutes
92	32	2021-05-09	none: no activity after observing several minutes
92	32	2021-06-18	weak: 1-9 bees at entrance in 10 seconds	yes
92	32	2021-07-31	weak: 1-9 bees at entrance in 10 seconds	yes
92	32	2021-09-18	none: no activity after observing several minutes
92	32	2021-10-09	none: no activity after observing several minutes
92	32	2022-03-12	none: no activity after observing several minutes
92	32	2022-07-09	none: no activity after observing several minutes
92	32	2022-10-23	none: no activity after observing several minutes
92	32	2023-05-13	none: no activity after observing several minutes
92	32	2023-05-21	none: no activity after observing several minutes
96	33	2017-09-24	strong: 10-25 bees at entrance at the same time	dont_know
96	33	2017-10-17	weak: 1-9 bees at entrance in 10 seconds	dont_know
96	33	2017-11-04	moderate: 1-9 bees at entrance at the same time	dont_know
96	33	2017-11-05	moderate: 1-9 bees at entrance at the same time	dont_know
96	33	2017-11-24	moderate: 1-9 bees at entrance at the same time	yes
96	33	2018-01-05	none: no activity after observing several minutes
96	33	2018-03-25	none: no activity after observing several minutes
96	33	2018-04-07	none: no activity after observing several minutes
96	33	2018-04-27	none: no activity after observing several minutes
96	33	2018-06-16	moderate: 1-9 bees at entrance at the same time	yes
96	33	2018-06-30	moderate: 1-9 bees at entrance at the same time	yes
96	33	2018-07-31	moderate: 1-9 bees at entrance at the same time	yes
96	33	2018-08-12	moderate: 1-9 bees at entrance at the same time	dont_know
96	33	2018-09-06	moderate: 1-9 bees at entrance at the same time	dont_know
96	33	2018-09-21	moderate: 1-9 bees at entrance at the same time	dont_know
96	33	2018-09-22	moderate: 1-9 bees at entrance at the same time	yes
96	33	2018-10-16	weak: 1-9 bees at entrance in 10 seconds	dont_know
96	33	2019-02-17	none: no activity after observing several minutes
96	33	2019-03-06	none: no activity after observing several minutes
96	33	2019-04-20	none: no activity after observing several minutes
96	33	2019-06-07	moderate: 1-9 bees at entrance at the same time	dont_know
96	33	2019-07-03	none: no activity after observing several minutes
96	33	2019-08-08	none: no activity after observing several minutes
96	33	2019-09-20	none: no activity after observing several minutes
96	33	2020-03-27	none: no activity after observing several minutes
96	33	2020-04-15	none: no activity after observing several minutes
96	33	2020-08-09	none: no activity after observing several minutes
96	33	2020-10-04	none: no activity after observing several minutes
96	33	2021-04-25	none: no activity after observing several minutes
96	33	2021-10-11	none: no activity after observing several minutes
96	33	2022-05-10	strong: 10-25 bees at entrance at the same time	dont_know
96	33	2023-01-01	none: no activity after observing several minutes
96	33	2023-06-20	none: no activity after observing several minutes
97	1	2016-12-25	strong: 10-25 bees at entrance at the same time	dont_know
99	7	2018-05-20	none: no activity after observing several minutes	no
99	7	2019-03-11	none: no activity after observing several minutes	no
99	7	2019-04-20	none: no activity after observing several minutes
99	7	2020-04-07	none: no activity after observing several minutes
99	7	2021-04-04	none: no activity after observing several minutes
99	7	2022-06-26	moderate: 1-9 bees at entrance at the same time	dont_know
99	7	2022-09-10	weak: 1-9 bees at entrance in 10 seconds	dont_know
100	4	2018-04-21	moderate: 1-9 bees at entrance at the same time	yes
100	4	2018-04-21	moderate: 1-9 bees at entrance at the same time	yes
100	4	2018-09-18	strong: 10-25 bees at entrance at the same time	no
100	4	2019-04-21	weak: 1-9 bees at entrance in 10 seconds	no
101	2	2018-05-31	intense: >25 bees at entrance at the same time	dont_know
101	2	2021-02-21	none: no activity after observing several minutes
102	6	2017-11-01	strong: 10-25 bees at entrance at the same time
102	6	2018-05-25	none: no activity after observing several minutes	no
102	6	2018-09-23	none: no activity after observing several minutes	no
102	6	2019-10-31	none: no activity after observing several minutes	no
102	6	2020-04-10	none: no activity after observing several minutes	no
102	6	2021-03-31	none: no activity after observing several minutes
103	1	2018-06-07	intense: >25 bees at entrance at the same time	yes
104	1	2018-06-07	strong: 10-25 bees at entrance at the same time	yes
105	1	2018-06-07	strong: 10-25 bees at entrance at the same time	dont_know
106	10	2017-08-08	strong: 10-25 bees at entrance at the same time	dont_know
106	10	2018-03-03	none: no activity after observing several minutes	no
106	10	2018-04-29	none: no activity after observing several minutes
106	10	2018-05-13	strong: 10-25 bees at entrance at the same time
106	10	2018-07-13	weak: 1-9 bees at entrance in 10 seconds	dont_know
106	10	2018-10-07	none: no activity after observing several minutes
106	10	2019-05-02	none: no activity after observing several minutes
106	10	2019-09-14	none: no activity after observing several minutes
106	10	2020-04-10	none: no activity after observing several minutes
106	10	2020-04-20	none: no activity after observing several minutes
107	9	2017-08-08	strong: 10-25 bees at entrance at the same time	yes
107	9	2018-03-03	none: no activity after observing several minutes
107	9	2018-05-13	strong: 10-25 bees at entrance at the same time	dont_know
107	9	2018-07-13	strong: 10-25 bees at entrance at the same time	yes
107	9	2018-10-07	strong: 10-25 bees at entrance at the same time	yes
107	9	2019-05-02	strong: 10-25 bees at entrance at the same time	yes
107	9	2019-09-14	strong: 10-25 bees at entrance at the same time	yes
107	9	2020-04-10	strong: 10-25 bees at entrance at the same time	dont_know
107	9	2020-04-20	moderate: 1-9 bees at entrance at the same time	dont_know
108	9	2017-08-08	strong: 10-25 bees at entrance at the same time	yes
108	9	2018-03-03	none: no activity after observing several minutes
108	9	2018-05-13	strong: 10-25 bees at entrance at the same time	dont_know
108	9	2018-07-13	none: no activity after observing several minutes	no
108	9	2018-10-07	none: no activity after observing several minutes
108	9	2019-05-02	intense: >25 bees at entrance at the same time	yes
108	9	2019-09-14	strong: 10-25 bees at entrance at the same time	no
108	9	2020-04-10	strong: 10-25 bees at entrance at the same time	dont_know
108	9	2020-04-20	moderate: 1-9 bees at entrance at the same time	dont_know
109	9	2017-08-08	strong: 10-25 bees at entrance at the same time	yes
109	9	2018-03-03	none: no activity after observing several minutes
109	9	2018-05-13	strong: 10-25 bees at entrance at the same time	dont_know
109	9	2018-07-13	none: no activity after observing several minutes	no
109	9	2018-10-07	none: no activity after observing several minutes
109	9	2019-05-02	none: no activity after observing several minutes
109	9	2019-09-14	none: no activity after observing several minutes
109	9	2020-04-10	none: no activity after observing several minutes
109	9	2020-04-20	none: no activity after observing several minutes
110	41	2017-07-30	intense: >25 bees at entrance at the same time	dont_know
110	41	2017-08-15	weak: 1-9 bees at entrance in 10 seconds
110	41	2017-08-24	weak: 1-9 bees at entrance in 10 seconds	dont_know
110	41	2017-08-31	moderate: 1-9 bees at entrance at the same time	yes
110	41	2017-10-05	weak: 1-9 bees at entrance in 10 seconds	dont_know
110	41	2017-10-21	moderate: 1-9 bees at entrance at the same time	dont_know
110	41	2017-11-05	weak: 1-9 bees at entrance in 10 seconds	dont_know
110	41	2018-01-05	moderate: 1-9 bees at entrance at the same time	dont_know
110	41	2018-03-24	none: no activity after observing several minutes
110	41	2018-04-06	none: no activity after observing several minutes
110	41	2018-04-25	strong: 10-25 bees at entrance at the same time	yes
110	41	2018-05-28	strong: 10-25 bees at entrance at the same time	dont_know
110	41	2018-07-29	strong: 10-25 bees at entrance at the same time	yes
110	41	2018-09-18	strong: 10-25 bees at entrance at the same time	dont_know
110	41	2018-10-12	weak: 1-9 bees at entrance in 10 seconds	no
110	41	2019-02-16	moderate: 1-9 bees at entrance at the same time	dont_know
110	41	2019-02-28	strong: 10-25 bees at entrance at the same time	dont_know
110	41	2019-04-16	none: no activity after observing several minutes
110	41	2019-04-17	none: no activity after observing several minutes
110	41	2019-04-24	none: no activity after observing several minutes
110	41	2019-05-08	moderate: 1-9 bees at entrance at the same time	yes
110	41	2019-05-17	strong: 10-25 bees at entrance at the same time	yes
110	41	2019-07-09	moderate: 1-9 bees at entrance at the same time	yes
110	41	2019-07-19	moderate: 1-9 bees at entrance at the same time	yes
110	41	2019-09-16	moderate: 1-9 bees at entrance at the same time	yes
110	41	2020-03-12	none: no activity after observing several minutes
110	41	2020-04-10	none: no activity after observing several minutes
110	41	2020-04-12	none: no activity after observing several minutes
110	41	2020-04-30	strong: 10-25 bees at entrance at the same time	yes
110	41	2020-05-16	moderate: 1-9 bees at entrance at the same time	dont_know
110	41	2020-05-21	moderate: 1-9 bees at entrance at the same time	dont_know
110	41	2020-08-08	moderate: 1-9 bees at entrance at the same time	yes
110	41	2020-10-03	weak: 1-9 bees at entrance in 10 seconds	yes
110	41	2021-02-26	none: no activity after observing several minutes
110	41	2021-05-09	none: no activity after observing several minutes
110	41	2021-06-18	strong: 10-25 bees at entrance at the same time	yes
110	41	2021-08-07	strong: 10-25 bees at entrance at the same time	yes
110	41	2021-09-18	weak: 1-9 bees at entrance in 10 seconds	yes
110	41	2021-10-03	moderate: 1-9 bees at entrance at the same time	yes
110	41	2022-02-23	none: no activity after observing several minutes
110	41	2022-03-13	none: no activity after observing several minutes
111	36	2016-06-22	strong: 10-25 bees at entrance at the same time	dont_know
111	36	2016-07-11	strong: 10-25 bees at entrance at the same time	dont_know
111	36	2016-07-19	strong: 10-25 bees at entrance at the same time	dont_know
111	36	2016-08-24	strong: 10-25 bees at entrance at the same time	dont_know
111	36	2016-10-01	strong: 10-25 bees at entrance at the same time	dont_know
111	36	2016-10-09	strong: 10-25 bees at entrance at the same time	dont_know
111	36	2016-10-22	weak: 1-9 bees at entrance in 10 seconds	dont_know
111	36	2016-10-24	moderate: 1-9 bees at entrance at the same time	dont_know
111	36	2017-03-03	none: no activity after observing several minutes
111	36	2017-03-04	none: no activity after observing several minutes
111	36	2017-07-31	strong: 10-25 bees at entrance at the same time	yes
111	36	2017-09-08	strong: 10-25 bees at entrance at the same time	yes
111	36	2017-10-17	moderate: 1-9 bees at entrance at the same time	no
111	36	2017-11-24	weak: 1-9 bees at entrance in 10 seconds	no
111	36	2018-01-05	none: no activity after observing several minutes
111	36	2018-04-11	strong: 10-25 bees at entrance at the same time	yes
111	36	2018-04-29	intense: >25 bees at entrance at the same time	yes
111	36	2018-05-05	strong: 10-25 bees at entrance at the same time	yes
111	36	2018-06-16	intense: >25 bees at entrance at the same time	yes
111	36	2018-07-18	weak: 1-9 bees at entrance in 10 seconds	dont_know
111	36	2018-07-24	weak: 1-9 bees at entrance in 10 seconds	yes
111	36	2018-08-04	weak: 1-9 bees at entrance in 10 seconds	dont_know
111	36	2018-08-05	moderate: 1-9 bees at entrance at the same time	yes
111	36	2018-09-17	moderate: 1-9 bees at entrance at the same time	yes
111	36	2018-10-13	moderate: 1-9 bees at entrance at the same time	dont_know
111	36	2018-11-06	moderate: 1-9 bees at entrance at the same time	no
111	36	2018-11-08	weak: 1-9 bees at entrance in 10 seconds	no
111	36	2019-02-17	none: no activity after observing several minutes
111	36	2019-03-17	none: no activity after observing several minutes
111	36	2019-04-19	none: no activity after observing several minutes	no
111	36	2019-05-19	none: no activity after observing several minutes	no
111	36	2019-05-26	moderate: 1-9 bees at entrance at the same time	dont_know
111	36	2019-05-30	moderate: 1-9 bees at entrance at the same time	yes
111	36	2019-07-29	moderate: 1-9 bees at entrance at the same time	no
111	36	2019-08-08	weak: 1-9 bees at entrance in 10 seconds	no
111	36	2019-08-23	none: no activity after observing several minutes
112	47	2016-08-14	strong: 10-25 bees at entrance at the same time	dont_know
112	47	2016-08-24	strong: 10-25 bees at entrance at the same time	yes
112	47	2016-10-01	weak: 1-9 bees at entrance in 10 seconds	yes
112	47	2016-10-22	weak: 1-9 bees at entrance in 10 seconds	dont_know
112	47	2016-10-24	weak: 1-9 bees at entrance in 10 seconds	dont_know
112	47	2016-11-04	none: no activity after observing several minutes
112	47	2017-03-03	none: no activity after observing several minutes
112	47	2017-05-13	none: no activity after observing several minutes
112	47	2017-07-30	strong: 10-25 bees at entrance at the same time	dont_know
112	47	2017-08-05	strong: 10-25 bees at entrance at the same time	yes
112	47	2017-09-08	moderate: 1-9 bees at entrance at the same time	yes
112	47	2017-09-24	moderate: 1-9 bees at entrance at the same time	yes
112	47	2017-10-17	weak: 1-9 bees at entrance in 10 seconds	dont_know
112	47	2017-11-04	weak: 1-9 bees at entrance in 10 seconds	dont_know
112	47	2017-11-24	weak: 1-9 bees at entrance in 10 seconds	dont_know
112	47	2018-01-05	moderate: 1-9 bees at entrance at the same time	dont_know
112	47	2018-03-25	strong: 10-25 bees at entrance at the same time	yes
112	47	2018-04-07	strong: 10-25 bees at entrance at the same time	yes
112	47	2018-04-11	strong: 10-25 bees at entrance at the same time	yes
112	47	2018-04-27	strong: 10-25 bees at entrance at the same time	yes
112	47	2018-05-10	strong: 10-25 bees at entrance at the same time	dont_know
112	47	2018-06-16	moderate: 1-9 bees at entrance at the same time	yes
112	47	2018-06-30	strong: 10-25 bees at entrance at the same time	yes
112	47	2018-07-31	strong: 10-25 bees at entrance at the same time	yes
112	47	2018-08-12	moderate: 1-9 bees at entrance at the same time	yes
112	47	2018-08-27	moderate: 1-9 bees at entrance at the same time	dont_know
112	47	2018-09-21	moderate: 1-9 bees at entrance at the same time	dont_know
112	47	2018-10-16	moderate: 1-9 bees at entrance at the same time	dont_know
112	47	2019-02-16	none: no activity after observing several minutes
112	47	2019-02-17	none: no activity after observing several minutes
112	47	2019-03-05	none: no activity after observing several minutes
112	47	2019-03-06	none: no activity after observing several minutes
112	47	2019-04-20	none: no activity after observing several minutes
112	47	2019-05-08	moderate: 1-9 bees at entrance at the same time	dont_know
112	47	2019-05-18	moderate: 1-9 bees at entrance at the same time	yes
112	47	2019-06-07	weak: 1-9 bees at entrance in 10 seconds	dont_know
112	47	2019-07-03	moderate: 1-9 bees at entrance at the same time	yes
112	47	2019-08-08	weak: 1-9 bees at entrance in 10 seconds	dont_know
112	47	2019-09-20	none: no activity after observing several minutes
112	47	2020-03-27	none: no activity after observing several minutes
112	47	2020-04-15	none: no activity after observing several minutes
112	47	2020-08-09	none: no activity after observing several minutes
112	47	2020-10-04	none: no activity after observing several minutes
112	47	2021-04-25	none: no activity after observing several minutes
112	47	2021-10-11	none: no activity after observing several minutes
112	47	2023-01-01	none: no activity after observing several minutes
112	47	2023-06-20	none: no activity after observing several minutes
113	55	2016-05-07	intense: >25 bees at entrance at the same time	dont_know
113	55	2016-06-07	strong: 10-25 bees at entrance at the same time	dont_know
113	55	2016-07-11	strong: 10-25 bees at entrance at the same time	dont_know
113	55	2016-07-29	strong: 10-25 bees at entrance at the same time	dont_know
113	55	2016-09-25	strong: 10-25 bees at entrance at the same time	dont_know
113	55	2016-10-09	strong: 10-25 bees at entrance at the same time	dont_know
113	55	2016-10-24	moderate: 1-9 bees at entrance at the same time	dont_know
113	55	2017-03-03	moderate: 1-9 bees at entrance at the same time	no
113	55	2017-04-04	moderate: 1-9 bees at entrance at the same time	no
113	55	2017-04-08	none: no activity after observing several minutes	no
113	55	2017-04-10	none: no activity after observing several minutes	no
113	55	2017-05-05	none: no activity after observing several minutes	no
113	55	2017-07-13	none: no activity after observing several minutes	no
113	55	2017-07-31	none: no activity after observing several minutes	no
113	55	2017-09-08	none: no activity after observing several minutes	no
113	55	2017-10-17	none: no activity after observing several minutes	no
113	55	2017-10-31	none: no activity after observing several minutes	no
113	55	2018-04-07	none: no activity after observing several minutes	no
113	55	2018-04-14	none: no activity after observing several minutes	no
113	55	2018-05-02	none: no activity after observing several minutes	no
113	55	2018-05-19	moderate: 1-9 bees at entrance at the same time	no
113	55	2018-06-05	moderate: 1-9 bees at entrance at the same time	yes
113	55	2018-06-16	moderate: 1-9 bees at entrance at the same time	dont_know
113	55	2018-06-30	moderate: 1-9 bees at entrance at the same time	yes
113	55	2018-07-31	strong: 10-25 bees at entrance at the same time	yes
113	55	2018-08-12	moderate: 1-9 bees at entrance at the same time	dont_know
113	55	2018-09-22	strong: 10-25 bees at entrance at the same time	yes
113	55	2019-02-27	moderate: 1-9 bees at entrance at the same time	no
113	55	2019-03-06	moderate: 1-9 bees at entrance at the same time	no
113	55	2019-03-16	none: no activity after observing several minutes	no
113	55	2019-04-19	none: no activity after observing several minutes	no
113	55	2019-05-04	none: no activity after observing several minutes	no
113	55	2019-05-18	none: no activity after observing several minutes	no
113	55	2019-05-19	none: no activity after observing several minutes	no
113	55	2019-06-10	strong: 10-25 bees at entrance at the same time	dont_know
113	55	2019-07-05	moderate: 1-9 bees at entrance at the same time	dont_know
113	55	2019-08-05	moderate: 1-9 bees at entrance at the same time	dont_know
113	55	2019-09-20	weak: 1-9 bees at entrance in 10 seconds	dont_know
113	55	2019-09-27	weak: 1-9 bees at entrance in 10 seconds	yes
113	55	2019-11-25	none: no activity after observing several minutes	no
113	55	2020-02-22	weak: 1-9 bees at entrance in 10 seconds	yes
113	55	2020-03-28	weak: 1-9 bees at entrance in 10 seconds	dont_know
113	55	2020-04-03	weak: 1-9 bees at entrance in 10 seconds	dont_know
113	55	2020-04-23	weak: 1-9 bees at entrance in 10 seconds	no
113	55	2020-05-16	none: no activity after observing several minutes
113	55	2020-06-04	strong: 10-25 bees at entrance at the same time	dont_know
113	55	2020-06-13	strong: 10-25 bees at entrance at the same time	yes
113	55	2020-09-05	weak: 1-9 bees at entrance in 10 seconds	yes
113	55	2020-10-04	weak: 1-9 bees at entrance in 10 seconds	yes
113	55	2020-11-14	weak: 1-9 bees at entrance in 10 seconds	dont_know
113	55	2021-03-26	strong: 10-25 bees at entrance at the same time	no
113	55	2021-08-28	none: no activity after observing several minutes
113	55	2022-04-12	none: no activity after observing several minutes
113	55	2022-05-10	strong: 10-25 bees at entrance at the same time	no
113	55	2023-03-18	none: no activity after observing several minutes
114	22	2016-05-08	intense: >25 bees at entrance at the same time	dont_know
114	22	2016-05-20	strong: 10-25 bees at entrance at the same time	yes
114	22	2016-07-14	strong: 10-25 bees at entrance at the same time	dont_know
114	22	2016-08-06	strong: 10-25 bees at entrance at the same time	yes
114	22	2016-09-21	weak: 1-9 bees at entrance in 10 seconds	dont_know
114	22	2016-10-22	weak: 1-9 bees at entrance in 10 seconds	dont_know
114	22	2016-10-27	moderate: 1-9 bees at entrance at the same time	dont_know
114	22	2017-03-03	moderate: 1-9 bees at entrance at the same time	dont_know
114	22	2017-05-05	none: no activity after observing several minutes
114	22	2017-07-30	strong: 10-25 bees at entrance at the same time	dont_know
114	22	2017-09-08	none: no activity after observing several minutes
114	22	2017-09-18	none: no activity after observing several minutes
114	22	2017-09-24	none: no activity after observing several minutes
114	22	2018-04-29	none: no activity after observing several minutes
114	22	2018-06-16	none: no activity after observing several minutes
114	22	2019-09-17	moderate: 1-9 bees at entrance at the same time	yes
114	22	2020-03-27	none: no activity after observing several minutes
114	22	2020-04-15	none: no activity after observing several minutes
114	22	2020-05-08	none: no activity after observing several minutes
114	22	2020-10-04	none: no activity after observing several minutes
114	22	2021-10-17	none: no activity after observing several minutes
114	22	2023-04-22	none: no activity after observing several minutes
115	26	2016-06-18	intense: >25 bees at entrance at the same time	dont_know
115	26	2016-06-19	strong: 10-25 bees at entrance at the same time	dont_know
115	26	2016-07-19	moderate: 1-9 bees at entrance at the same time	dont_know
115	26	2016-08-18	strong: 10-25 bees at entrance at the same time	dont_know
115	26	2016-09-30	weak: 1-9 bees at entrance in 10 seconds	dont_know
115	26	2016-10-22	none: no activity after observing several minutes
115	26	2017-03-07	none: no activity after observing several minutes
115	26	2017-05-27	intense: >25 bees at entrance at the same time	yes
115	26	2017-08-21	strong: 10-25 bees at entrance at the same time	dont_know
115	26	2017-10-14	moderate: 1-9 bees at entrance at the same time	dont_know
115	26	2018-03-25	moderate: 1-9 bees at entrance at the same time	dont_know
115	26	2018-04-07	moderate: 1-9 bees at entrance at the same time	yes
115	26	2018-07-31	strong: 10-25 bees at entrance at the same time	yes
115	26	2019-02-17	none: no activity after observing several minutes
115	26	2019-03-16	none: no activity after observing several minutes
115	26	2019-03-23	none: no activity after observing several minutes
115	26	2019-06-01	intense: >25 bees at entrance at the same time	yes
115	26	2019-09-15	strong: 10-25 bees at entrance at the same time	dont_know
115	26	2020-03-20	none: no activity after observing several minutes
115	26	2020-07-22	weak: 1-9 bees at entrance in 10 seconds	dont_know
115	26	2020-10-09	none: no activity after observing several minutes
115	26	2021-04-11	none: no activity after observing several minutes
115	26	2021-06-05	intense: >25 bees at entrance at the same time	no
115	26	2021-06-12	strong: 10-25 bees at entrance at the same time	yes
115	26	2021-10-07	weak: 1-9 bees at entrance in 10 seconds	yes
115	26	2022-04-12	none: no activity after observing several minutes
116	5	2018-06-04	moderate: 1-9 bees at entrance at the same time	dont_know
116	5	2018-06-22	intense: >25 bees at entrance at the same time	yes
116	5	2019-03-24	intense: >25 bees at entrance at the same time	yes
116	5	2019-08-25	strong: 10-25 bees at entrance at the same time	yes
116	5	2020-04-13	none: no activity after observing several minutes
117	4	2018-06-10	intense: >25 bees at entrance at the same time	yes
117	4	2018-07-22	strong: 10-25 bees at entrance at the same time	dont_know
117	4	2018-09-16	moderate: 1-9 bees at entrance at the same time	dont_know
117	4	2019-04-19	none: no activity after observing several minutes
118	2	2018-06-11	moderate: 1-9 bees at entrance at the same time	dont_know
118	2	2018-09-16	weak: 1-9 bees at entrance in 10 seconds	dont_know
119	3	2018-06-02	strong: 10-25 bees at entrance at the same time	dont_know
119	3	2018-06-13	moderate: 1-9 bees at entrance at the same time	dont_know
119	3	2020-04-09	none: no activity after observing several minutes
120	1	2018-06-11	intense: >25 bees at entrance at the same time	dont_know
121	7	2017-08-25	intense: >25 bees at entrance at the same time	dont_know
121	7	2018-04-08	none: no activity after observing several minutes	no
121	7	2018-06-20	intense: >25 bees at entrance at the same time	yes
121	7	2019-03-28	none: no activity after observing several minutes	no
121	7	2019-08-23	intense: >25 bees at entrance at the same time	dont_know
121	7	2020-02-24	none: no activity after observing several minutes	no
121	7	2023-04-30	none: no activity after observing several minutes
123	6	2017-08-25	moderate: 1-9 bees at entrance at the same time	dont_know
123	6	2018-04-08	none: no activity after observing several minutes	no
123	6	2019-03-28	none: no activity after observing several minutes	no
123	6	2019-08-23	strong: 10-25 bees at entrance at the same time	dont_know
123	6	2020-02-24	none: no activity after observing several minutes	no
123	6	2023-04-30	none: no activity after observing several minutes
124	6	2017-08-25	intense: >25 bees at entrance at the same time	dont_know
124	6	2018-04-08	none: no activity after observing several minutes	no
124	6	2018-06-20	intense: >25 bees at entrance at the same time	yes
124	6	2019-03-28	intense: >25 bees at entrance at the same time	yes
124	6	2020-02-24	none: no activity after observing several minutes	no
124	6	2023-04-30	none: no activity after observing several minutes
125	4	2018-06-30	strong: 10-25 bees at entrance at the same time	yes
125	4	2019-05-13	none: no activity after observing several minutes	no
125	4	2019-06-01	strong: 10-25 bees at entrance at the same time	yes
125	4	2019-09-30	none: no activity after observing several minutes
126	4	2018-05-24	strong: 10-25 bees at entrance at the same time	yes
126	4	2019-04-26	none: no activity after observing several minutes
126	4	2019-06-04	strong: 10-25 bees at entrance at the same time	dont_know
126	4	2020-07-01	moderate: 1-9 bees at entrance at the same time	dont_know
127	1	2018-07-06	moderate: 1-9 bees at entrance at the same time	yes
128	71	2018-07-08	none: no activity after observing several minutes
128	71	2019-05-19	intense: >25 bees at entrance at the same time	yes
128	71	2019-05-19	intense: >25 bees at entrance at the same time
128	71	2019-06-28	strong: 10-25 bees at entrance at the same time	dont_know
128	71	2019-09-30	intense: >25 bees at entrance at the same time	yes
128	71	2019-10-13	intense: >25 bees at entrance at the same time	yes
128	71	2020-03-31	none: no activity (bad weather)
128	71	2020-04-08	strong: 10-25 bees at entrance at the same time	yes
128	71	2020-04-08	moderate: 1-9 bees at entrance at the same time	yes
128	71	2020-04-14	strong: 10-25 bees at entrance at the same time	dont_know
128	71	2020-04-14	none: no activity after observing several minutes
128	71	2020-04-15	weak: 1-9 bees at entrance in 10 seconds
128	71	2020-05-01	intense: >25 bees at entrance at the same time	yes
128	71	2020-05-01	intense: >25 bees at entrance at the same time	yes
128	71	2020-05-03	intense: >25 bees at entrance at the same time	dont_know
128	71	2020-06-21	intense: >25 bees at entrance at the same time	yes
128	71	2020-07-16	intense: >25 bees at entrance at the same time	yes
128	71	2020-07-16	intense: >25 bees at entrance at the same time	yes
128	71	2020-08-07	intense: >25 bees at entrance at the same time	dont_know
128	71	2020-08-07	intense: >25 bees at entrance at the same time	yes
128	71	2020-09-22	intense: >25 bees at entrance at the same time	yes
128	71	2020-10-09	moderate: 1-9 bees at entrance at the same time	dont_know
128	71	2020-10-10	strong: 10-25 bees at entrance at the same time	yes
128	71	2020-10-21	strong: 10-25 bees at entrance at the same time	yes
128	71	2020-10-22	intense: >25 bees at entrance at the same time	yes
128	71	2020-10-30	strong: 10-25 bees at entrance at the same time	dont_know
128	71	2020-10-31	intense: >25 bees at entrance at the same time	yes
128	71	2020-11-04	weak: 1-9 bees at entrance in 10 seconds	yes
128	71	2020-11-05	weak: 1-9 bees at entrance in 10 seconds	dont_know
128	71	2020-11-09	weak: 1-9 bees at entrance in 10 seconds	dont_know
128	71	2020-11-15	strong: 10-25 bees at entrance at the same time	dont_know
128	71	2020-12-22	weak: 1-9 bees at entrance in 10 seconds	no
128	71	2021-02-04	strong: 10-25 bees at entrance at the same time	dont_know
128	71	2021-02-19	none: no activity after observing several minutes
128	71	2021-02-20	strong: 10-25 bees at entrance at the same time	yes
128	71	2021-03-09	none: no activity (bad weather)
128	71	2021-03-16	none: no activity (bad weather)
128	71	2021-03-26	none: no activity (bad weather)
128	71	2021-03-31	none: no activity after observing several minutes
128	71	2021-04-20	intense: >25 bees at entrance at the same time	dont_know
128	71	2021-04-20	none: no activity after observing several minutes
128	71	2021-04-20	intense: >25 bees at entrance at the same time	dont_know
128	71	2021-04-21	intense: >25 bees at entrance at the same time	dont_know
128	71	2021-04-23	intense: >25 bees at entrance at the same time	yes
128	71	2021-05-03	strong: 10-25 bees at entrance at the same time	yes
128	71	2021-05-03	strong: 10-25 bees at entrance at the same time	no
128	71	2021-05-16	intense: >25 bees at entrance at the same time	yes
128	71	2021-05-29	intense: >25 bees at entrance at the same time	yes
128	71	2021-06-11	intense: >25 bees at entrance at the same time	yes
128	71	2021-06-23	intense: >25 bees at entrance at the same time	yes
128	71	2021-07-17	strong: 10-25 bees at entrance at the same time	yes
128	71	2021-08-25	strong: 10-25 bees at entrance at the same time	yes
128	71	2021-09-08	strong: 10-25 bees at entrance at the same time	yes
128	71	2021-09-19	strong: 10-25 bees at entrance at the same time	yes
128	71	2021-09-25	strong: 10-25 bees at entrance at the same time	yes
128	71	2021-10-12	moderate: 1-9 bees at entrance at the same time	yes
128	71	2022-04-15	moderate: 1-9 bees at entrance at the same time	dont_know
128	71	2022-04-18	weak: 1-9 bees at entrance in 10 seconds	dont_know
128	71	2022-04-29	strong: 10-25 bees at entrance at the same time	dont_know
128	71	2022-05-06	intense: >25 bees at entrance at the same time	dont_know
128	71	2022-06-06	intense: >25 bees at entrance at the same time	yes
128	71	2022-07-01	intense: >25 bees at entrance at the same time	yes
128	71	2022-07-18	intense: >25 bees at entrance at the same time	yes
128	71	2022-07-18	intense: >25 bees at entrance at the same time	yes
128	71	2022-10-09	intense: >25 bees at entrance at the same time	yes
128	71	2023-05-01	weak: 1-9 bees at entrance in 10 seconds	dont_know
128	71	2023-05-02	moderate: 1-9 bees at entrance at the same time	dont_know
128	71	2023-05-06	moderate: 1-9 bees at entrance at the same time	yes
128	71	2023-05-07	intense: >25 bees at entrance at the same time	dont_know
128	71	2023-05-11	intense: >25 bees at entrance at the same time	yes
128	71	2023-06-02	intense: >25 bees at entrance at the same time	yes
129	8	2018-07-09	moderate: 1-9 bees at entrance at the same time	no
129	8	2019-04-17	none: no activity after observing several minutes	no
129	8	2019-05-24	strong: 10-25 bees at entrance at the same time	dont_know
129	8	2020-03-08	moderate: 1-9 bees at entrance at the same time	yes
129	8	2020-04-20	strong: 10-25 bees at entrance at the same time	yes
129	8	2020-10-11	weak: 1-9 bees at entrance in 10 seconds	yes
129	8	2021-04-04	none: no activity after observing several minutes
129	8	2021-06-03	strong: 10-25 bees at entrance at the same time	no
130	2	2018-07-22	intense: >25 bees at entrance at the same time	yes
130	2	2019-08-12	none: no activity after observing several minutes	no
131	2	2018-08-03	strong: 10-25 bees at entrance at the same time	dont_know
131	2	2021-03-09	none: no activity after observing several minutes
132	1	2018-08-05	moderate: 1-9 bees at entrance at the same time	yes
133	3	2018-08-10	intense: >25 bees at entrance at the same time
133	3	2018-10-07	strong: 10-25 bees at entrance at the same time	dont_know
133	3	2019-05-02	none: no activity after observing several minutes
134	1	2018-07-14	moderate: 1-9 bees at entrance at the same time	dont_know
135	11	2018-08-16	weak: 1-9 bees at entrance in 10 seconds	dont_know
135	11	2018-09-17	moderate: 1-9 bees at entrance at the same time	dont_know
135	11	2019-02-14	none: no activity after observing several minutes	no
135	11	2019-02-17	strong: 10-25 bees at entrance at the same time	dont_know
135	11	2019-04-17	strong: 10-25 bees at entrance at the same time	yes
135	11	2019-09-22	moderate: 1-9 bees at entrance at the same time	dont_know
135	11	2019-12-04	none: no activity after observing several minutes	no
135	11	2019-12-17	none: no activity after observing several minutes	no
135	11	2020-04-08	none: no activity after observing several minutes	no
135	11	2020-10-21	none: no activity after observing several minutes
135	11	2021-05-02	none: no activity after observing several minutes
136	3	2018-08-16	weak: 1-9 bees at entrance in 10 seconds	dont_know
136	3	2018-09-17	none: no activity after observing several minutes	no
136	3	2019-04-17	none: no activity after observing several minutes	no
137	3	2018-08-27	moderate: 1-9 bees at entrance at the same time	yes
137	3	2018-08-30	moderate: 1-9 bees at entrance at the same time	yes
137	3	2019-04-29	none: no activity after observing several minutes	no
138	2	2018-09-16	strong: 10-25 bees at entrance at the same time	dont_know
138	2	2019-04-21	none: no activity after observing several minutes
139	1	2018-09-13	strong: 10-25 bees at entrance at the same time	dont_know
140	1	2018-09-13	strong: 10-25 bees at entrance at the same time	dont_know
141	5	2018-09-18	none: no activity after observing several minutes	no
141	5	2019-04-17	none: no activity after observing several minutes	no
141	5	2019-09-22	none: no activity after observing several minutes	no
141	5	2020-10-21	weak: 1-9 bees at entrance in 10 seconds	dont_know
141	5	2021-05-07	none: no activity after observing several minutes
142	1	2018-09-18	strong: 10-25 bees at entrance at the same time	dont_know
143	1	2018-09-18	moderate: 1-9 bees at entrance at the same time	dont_know
144	4	2018-09-19	intense: >25 bees at entrance at the same time	dont_know
144	4	2018-09-20	strong: 10-25 bees at entrance at the same time	dont_know
144	4	2018-09-21	strong: 10-25 bees at entrance at the same time	dont_know
144	4	2019-05-10	none: no activity after observing several minutes
145	1	2018-07-12	strong: 10-25 bees at entrance at the same time	yes
146	13	2018-10-13	strong: 10-25 bees at entrance at the same time	dont_know
146	13	2019-03-25	none: no activity after observing several minutes	no
146	13	2019-04-17	moderate: 1-9 bees at entrance at the same time	dont_know
146	13	2019-05-23	intense: >25 bees at entrance at the same time	dont_know
146	13	2019-09-28	strong: 10-25 bees at entrance at the same time	dont_know
146	13	2020-04-15	none: no activity after observing several minutes
146	13	2020-06-01	strong: 10-25 bees at entrance at the same time	dont_know
146	13	2020-09-18	weak: 1-9 bees at entrance in 10 seconds	yes
146	13	2021-03-29	strong: 10-25 bees at entrance at the same time	yes
146	13	2021-06-05	none: no activity after observing several minutes
146	13	2021-09-22	none: no activity after observing several minutes
146	13	2022-04-12	none: no activity after observing several minutes
146	13	2023-04-22	none: no activity after observing several minutes
147	16	2016-05-15	strong: 10-25 bees at entrance at the same time	yes
147	16	2016-10-15	weak: 1-9 bees at entrance in 10 seconds	yes
147	16	2017-04-09	moderate: 1-9 bees at entrance at the same time	yes
147	16	2017-07-15	moderate: 1-9 bees at entrance at the same time	yes
147	16	2017-09-15	none: no activity after observing several minutes
147	16	2018-10-13	none: no activity after observing several minutes	no
147	16	2019-09-01	none: no activity after observing several minutes	no
147	16	2020-03-15	none: no activity after observing several minutes
147	16	2020-04-23	none: no activity after observing several minutes
147	16	2020-10-09	none: no activity after observing several minutes
147	16	2021-04-25	none: no activity after observing several minutes
147	16	2021-08-07	none: no activity after observing several minutes
147	16	2021-10-16	none: no activity after observing several minutes
147	16	2022-10-23	none: no activity after observing several minutes
147	16	2023-03-18	none: no activity after observing several minutes
147	16	2023-04-22	none: no activity after observing several minutes
148	9	2018-10-13	none: no activity after observing several minutes	no
148	9	2019-07-01	none: no activity after observing several minutes	no
148	9	2019-09-27	none: no activity after observing several minutes	no
148	9	2020-04-04	none: no activity after observing several minutes	no
148	9	2020-06-25	none: no activity after observing several minutes
148	9	2020-10-03	none: no activity after observing several minutes
148	9	2021-02-26	none: no activity after observing several minutes
148	9	2021-09-25	none: no activity after observing several minutes
148	9	2023-04-23	none: no activity after observing several minutes
150	11	2018-10-13	none: no activity after observing several minutes	no
150	11	2019-08-01	none: no activity after observing several minutes	no
150	11	2019-09-27	none: no activity after observing several minutes	no
150	11	2020-04-04	none: no activity after observing several minutes
150	11	2020-04-30	none: no activity after observing several minutes
150	11	2020-05-21	none: no activity after observing several minutes
150	11	2020-06-25	none: no activity after observing several minutes
150	11	2020-10-03	none: no activity after observing several minutes
150	11	2021-02-26	none: no activity after observing several minutes
150	11	2021-09-25	none: no activity after observing several minutes
150	11	2023-04-23	none: no activity after observing several minutes
151	17	2018-10-13	strong: 10-25 bees at entrance at the same time	yes
151	17	2019-03-25	none: no activity after observing several minutes	no
151	17	2019-04-17	moderate: 1-9 bees at entrance at the same time	dont_know
151	17	2019-05-23	strong: 10-25 bees at entrance at the same time	dont_know
151	17	2019-09-15	moderate: 1-9 bees at entrance at the same time	yes
151	17	2019-09-28	strong: 10-25 bees at entrance at the same time	dont_know
151	17	2020-03-20	none: no activity after observing several minutes
151	17	2020-04-15	none: no activity after observing several minutes
151	17	2020-06-19	strong: 10-25 bees at entrance at the same time	dont_know
151	17	2020-09-18	weak: 1-9 bees at entrance in 10 seconds	yes
151	17	2021-03-29	none: no activity after observing several minutes
151	17	2021-06-05	none: no activity after observing several minutes
151	17	2021-06-10	strong: 10-25 bees at entrance at the same time	dont_know
151	17	2021-09-22	none: no activity after observing several minutes
151	17	2022-04-12	none: no activity after observing several minutes
151	17	2022-06-27	moderate: 1-9 bees at entrance at the same time	dont_know
151	17	2023-07-05	moderate: 1-9 bees at entrance at the same time	dont_know
152	1	2018-10-13	none: no activity after observing several minutes	no
153	14	2018-10-13	strong: 10-25 bees at entrance at the same time	dont_know
153	14	2019-03-17	none: no activity after observing several minutes	no
153	14	2019-05-26	weak: 1-9 bees at entrance in 10 seconds	dont_know
153	14	2019-05-31	weak: 1-9 bees at entrance in 10 seconds	dont_know
153	14	2019-07-01	none: no activity after observing several minutes	no
153	14	2020-03-15	none: no activity after observing several minutes
153	14	2020-04-04	none: no activity after observing several minutes
153	14	2020-06-24	intense: >25 bees at entrance at the same time	dont_know
153	14	2020-10-25	strong: 10-25 bees at entrance at the same time	dont_know
153	14	2021-01-21	moderate: 1-9 bees at entrance at the same time	dont_know
153	14	2021-02-24	strong: 10-25 bees at entrance at the same time	dont_know
153	14	2021-03-29	none: no activity after observing several minutes
153	14	2021-04-10	none: no activity after observing several minutes
153	14	2021-06-05	none: no activity after observing several minutes
154	15	2018-05-09	intense: >25 bees at entrance at the same time	yes
154	15	2018-05-23	strong: 10-25 bees at entrance at the same time	dont_know
154	15	2018-08-04	strong: 10-25 bees at entrance at the same time	dont_know
154	15	2018-10-16	moderate: 1-9 bees at entrance at the same time	dont_know
154	15	2018-10-29	weak: 1-9 bees at entrance in 10 seconds	dont_know
154	15	2019-04-19	none: no activity after observing several minutes
154	15	2019-04-21	weak: 1-9 bees at entrance in 10 seconds	dont_know
154	15	2019-05-19	intense: >25 bees at entrance at the same time	dont_know
154	15	2019-09-15	strong: 10-25 bees at entrance at the same time	yes
154	15	2020-03-20	none: no activity after observing several minutes
154	15	2020-04-05	none: no activity after observing several minutes
154	15	2020-09-18	weak: 1-9 bees at entrance in 10 seconds	yes
154	15	2021-03-29	none: no activity after observing several minutes
154	15	2022-04-12	none: no activity after observing several minutes
154	15	2023-04-23	none: no activity after observing several minutes
155	27	2016-11-06	weak: 1-9 bees at entrance in 10 seconds	dont_know
155	27	2016-11-22	weak: 1-9 bees at entrance in 10 seconds	dont_know
155	27	2017-02-26	none: no activity after observing several minutes	no
155	27	2017-03-23	none: no activity after observing several minutes	no
155	27	2017-09-11	none: no activity after observing several minutes	no
155	27	2018-04-11	none: no activity after observing several minutes	no
155	27	2018-06-09	strong: 10-25 bees at entrance at the same time	dont_know
155	27	2018-07-18	strong: 10-25 bees at entrance at the same time	dont_know
155	27	2018-10-15	strong: 10-25 bees at entrance at the same time	dont_know
155	27	2018-11-05	moderate: 1-9 bees at entrance at the same time	dont_know
155	27	2019-02-17	none: no activity after observing several minutes	no
155	27	2019-03-17	none: no activity after observing several minutes	no
155	27	2019-05-07	moderate: 1-9 bees at entrance at the same time	dont_know
155	27	2019-09-27	strong: 10-25 bees at entrance at the same time	yes
155	27	2020-04-02	none: no activity after observing several minutes
155	27	2020-04-09	none: no activity after observing several minutes
155	27	2020-04-26	intense: >25 bees at entrance at the same time	yes
155	27	2020-07-22	intense: >25 bees at entrance at the same time	yes
155	27	2020-10-09	moderate: 1-9 bees at entrance at the same time	dont_know
155	27	2020-10-25	strong: 10-25 bees at entrance at the same time	dont_know
155	27	2021-03-31	none: no activity after observing several minutes
155	27	2021-07-08	intense: >25 bees at entrance at the same time	dont_know
155	27	2021-10-20	moderate: 1-9 bees at entrance at the same time	yes
155	27	2021-11-06	weak: 1-9 bees at entrance in 10 seconds	dont_know
155	27	2023-03-18	none: no activity after observing several minutes
155	27	2023-06-04	moderate: 1-9 bees at entrance at the same time	yes
155	27	2023-07-05	moderate: 1-9 bees at entrance at the same time	yes
156	17	2018-11-11	weak: 1-9 bees at entrance in 10 seconds	dont_know
156	17	2020-04-10	strong: 10-25 bees at entrance at the same time	yes
156	17	2020-04-25	intense: >25 bees at entrance at the same time	no
156	17	2020-05-16	strong: 10-25 bees at entrance at the same time	yes
156	17	2020-10-10	weak: 1-9 bees at entrance in 10 seconds	no
156	17	2020-10-20	none: no activity after observing several minutes
156	17	2020-10-25	none: no activity after observing several minutes
156	17	2020-11-02	none: no activity after observing several minutes
156	17	2021-03-31	none: no activity after observing several minutes
156	17	2021-08-13	intense: >25 bees at entrance at the same time	yes
156	17	2021-09-18	strong: 10-25 bees at entrance at the same time	yes
156	17	2021-10-23	weak: 1-9 bees at entrance in 10 seconds	no
156	17	2022-03-26	none: no activity after observing several minutes
156	17	2022-05-30	strong: 10-25 bees at entrance at the same time	yes
156	17	2022-08-31	weak: 1-9 bees at entrance in 10 seconds	no
156	17	2022-09-07	moderate: 1-9 bees at entrance at the same time	dont_know
156	17	2023-05-18	none: no activity after observing several minutes
158	2	2018-09-16	moderate: 1-9 bees at entrance at the same time	yes
158	2	2019-03-30	none: no activity after observing several minutes
159	11	2019-02-04	strong: 10-25 bees at entrance at the same time	yes
159	11	2019-04-20	none: no activity after observing several minutes
159	11	2019-07-27	moderate: 1-9 bees at entrance at the same time	yes
159	11	2019-10-08	weak: 1-9 bees at entrance in 10 seconds	yes
159	11	2020-03-28	moderate: 1-9 bees at entrance at the same time	yes
159	11	2020-07-22	moderate: 1-9 bees at entrance at the same time	yes
159	11	2020-09-05	moderate: 1-9 bees at entrance at the same time	yes
159	11	2021-04-11	none: no activity after observing several minutes
159	11	2021-10-11	none: no activity after observing several minutes
159	11	2023-04-10	none: no activity after observing several minutes
159	11	2023-07-18	moderate: 1-9 bees at entrance at the same time	yes
160	15	2018-04-29	none: no activity after observing several minutes
160	15	2018-06-16	strong: 10-25 bees at entrance at the same time	dont_know
160	15	2018-06-30	strong: 10-25 bees at entrance at the same time	dont_know
160	15	2018-07-29	moderate: 1-9 bees at entrance at the same time	dont_know
160	15	2018-08-06	strong: 10-25 bees at entrance at the same time	dont_know
160	15	2018-09-22	moderate: 1-9 bees at entrance at the same time	dont_know
160	15	2018-10-16	weak: 1-9 bees at entrance in 10 seconds	dont_know
160	15	2019-02-16	none: no activity after observing several minutes
160	15	2019-03-05	none: no activity after observing several minutes
160	15	2019-04-20	none: no activity after observing several minutes
160	15	2019-06-07	none: no activity after observing several minutes
160	15	2019-09-20	none: no activity after observing several minutes
160	15	2020-03-27	none: no activity after observing several minutes
160	15	2020-04-15	none: no activity after observing several minutes
160	15	2020-10-04	none: no activity after observing several minutes
161	28	2018-04-16	moderate: 1-9 bees at entrance at the same time	dont_know
161	28	2018-04-26	moderate: 1-9 bees at entrance at the same time	dont_know
161	28	2018-05-02	strong: 10-25 bees at entrance at the same time	yes
161	28	2018-08-03	moderate: 1-9 bees at entrance at the same time	yes
161	28	2018-08-08	weak: 1-9 bees at entrance in 10 seconds	dont_know
161	28	2018-09-13	moderate: 1-9 bees at entrance at the same time	yes
161	28	2018-10-11	moderate: 1-9 bees at entrance at the same time	yes
161	28	2019-03-06	none: no activity after observing several minutes
161	28	2019-03-22	none: no activity after observing several minutes
161	28	2019-04-19	none: no activity after observing several minutes
161	28	2019-05-01	none: no activity after observing several minutes
161	28	2019-05-08	none: no activity after observing several minutes
161	28	2019-05-17	none: no activity after observing several minutes
161	28	2019-07-06	moderate: 1-9 bees at entrance at the same time	yes
161	28	2019-08-15	weak: 1-9 bees at entrance in 10 seconds	yes
161	28	2019-10-27	weak: 1-9 bees at entrance in 10 seconds	no
161	28	2020-02-16	none: no activity after observing several minutes
161	28	2020-04-05	none: no activity after observing several minutes
161	28	2020-06-21	moderate: 1-9 bees at entrance at the same time	yes
161	28	2020-09-18	weak: 1-9 bees at entrance in 10 seconds	yes
161	28	2021-02-18	weak: 1-9 bees at entrance in 10 seconds	yes
161	28	2021-04-10	moderate: 1-9 bees at entrance at the same time	yes
161	28	2021-04-24	moderate: 1-9 bees at entrance at the same time	yes
161	28	2021-09-25	moderate: 1-9 bees at entrance at the same time	yes
161	28	2022-04-12	none: no activity after observing several minutes
161	28	2023-04-21	none: no activity after observing several minutes
161	28	2023-05-21	none: no activity after observing several minutes
161	28	2023-06-21	moderate: 1-9 bees at entrance at the same time	yes
162	26	2016-08-08	weak: 1-9 bees at entrance in 10 seconds	dont_know
162	26	2016-08-14	moderate: 1-9 bees at entrance at the same time	yes
162	26	2016-09-14	weak: 1-9 bees at entrance in 10 seconds	dont_know
162	26	2016-10-22	moderate: 1-9 bees at entrance at the same time	dont_know
162	26	2017-03-04	none: no activity after observing several minutes	no
162	26	2017-07-31	none: no activity after observing several minutes	no
162	26	2017-10-17	none: no activity after observing several minutes	no
162	26	2017-10-28	none: no activity after observing several minutes	no
162	26	2018-04-29	none: no activity after observing several minutes	no
162	26	2018-06-16	none: no activity after observing several minutes	no
162	26	2018-08-05	none: no activity after observing several minutes	no
162	26	2018-10-17	none: no activity after observing several minutes	no
162	26	2018-10-19	none: no activity after observing several minutes	no
162	26	2019-03-06	none: no activity after observing several minutes	no
162	26	2019-03-28	none: no activity after observing several minutes	no
162	26	2019-04-19	none: no activity after observing several minutes	no
162	26	2019-06-10	none: no activity after observing several minutes	no
162	26	2019-09-04	none: no activity after observing several minutes
162	26	2020-03-19	none: no activity after observing several minutes
162	26	2020-07-12	none: no activity after observing several minutes
162	26	2020-09-18	none: no activity after observing several minutes
162	26	2021-04-25	none: no activity after observing several minutes
162	26	2021-08-28	none: no activity after observing several minutes
162	26	2022-04-12	none: no activity after observing several minutes
162	26	2023-04-23	none: no activity after observing several minutes
162	26	2023-06-15	none: no activity after observing several minutes
163	37	2018-04-29	strong: 10-25 bees at entrance at the same time	yes
163	37	2018-05-19	strong: 10-25 bees at entrance at the same time	yes
163	37	2018-06-16	strong: 10-25 bees at entrance at the same time	dont_know
163	37	2018-08-05	strong: 10-25 bees at entrance at the same time	dont_know
163	37	2018-10-17	weak: 1-9 bees at entrance in 10 seconds	no
163	37	2018-10-19	weak: 1-9 bees at entrance in 10 seconds	yes
163	37	2019-02-25	none: no activity after observing several minutes	no
163	37	2019-03-06	none: no activity after observing several minutes	no
163	37	2019-03-17	none: no activity after observing several minutes	no
163	37	2019-03-28	none: no activity after observing several minutes	no
163	37	2019-04-18	strong: 10-25 bees at entrance at the same time	dont_know
163	37	2019-04-19	strong: 10-25 bees at entrance at the same time	no
163	37	2019-05-19	strong: 10-25 bees at entrance at the same time	dont_know
163	37	2019-05-30	weak: 1-9 bees at entrance in 10 seconds	yes
163	37	2019-06-10	weak: 1-9 bees at entrance in 10 seconds	yes
163	37	2019-07-05	strong: 10-25 bees at entrance at the same time	yes
163	37	2019-08-05	moderate: 1-9 bees at entrance at the same time	dont_know
163	37	2019-09-04	weak: 1-9 bees at entrance in 10 seconds	dont_know
163	37	2020-02-01	none: no activity (bad weather)
163	37	2020-03-19	weak: 1-9 bees at entrance in 10 seconds	yes
163	37	2020-03-27	weak: 1-9 bees at entrance in 10 seconds	yes
163	37	2020-04-05	moderate: 1-9 bees at entrance at the same time	dont_know
163	37	2020-04-23	intense: >25 bees at entrance at the same time	no
163	37	2020-05-17	moderate: 1-9 bees at entrance at the same time	yes
163	37	2020-06-13	moderate: 1-9 bees at entrance at the same time	yes
163	37	2020-06-26	moderate: 1-9 bees at entrance at the same time	dont_know
163	37	2020-07-12	strong: 10-25 bees at entrance at the same time	yes
163	37	2020-09-04	weak: 1-9 bees at entrance in 10 seconds	dont_know
163	37	2020-11-18	weak: 1-9 bees at entrance in 10 seconds	no
163	37	2021-03-26	weak: 1-9 bees at entrance in 10 seconds	dont_know
163	37	2021-04-25	none: no activity after observing several minutes
163	37	2021-08-28	none: no activity after observing several minutes
163	37	2022-04-12	none: no activity after observing several minutes
163	37	2022-05-14	strong: 10-25 bees at entrance at the same time	yes
163	37	2023-04-22	weak: 1-9 bees at entrance in 10 seconds	no
163	37	2023-05-09	moderate: 1-9 bees at entrance at the same time	yes
163	37	2023-06-15	moderate: 1-9 bees at entrance at the same time	yes
165	8	2018-06-05	intense: >25 bees at entrance at the same time	yes
165	8	2018-07-29	none: no activity after observing several minutes
165	8	2019-09-27	none: no activity after observing several minutes
165	8	2020-02-09	none: no activity after observing several minutes
165	8	2020-04-10	none: no activity after observing several minutes
165	8	2020-07-04	none: no activity after observing several minutes
165	8	2021-09-25	none: no activity after observing several minutes
165	8	2023-04-23	none: no activity after observing several minutes
166	18	2018-05-29	intense: >25 bees at entrance at the same time	yes
166	18	2018-07-18	strong: 10-25 bees at entrance at the same time	dont_know
166	18	2018-11-06	moderate: 1-9 bees at entrance at the same time	yes
166	18	2019-03-17	moderate: 1-9 bees at entrance at the same time	yes
166	18	2019-04-19	none: no activity after observing several minutes
166	18	2019-07-23	strong: 10-25 bees at entrance at the same time	yes
166	18	2019-09-14	moderate: 1-9 bees at entrance at the same time	yes
166	18	2020-03-19	none: no activity after observing several minutes
166	18	2020-05-23	none: no activity after observing several minutes
166	18	2020-07-05	strong: 10-25 bees at entrance at the same time	yes
166	18	2020-07-23	moderate: 1-9 bees at entrance at the same time	yes
166	18	2020-10-02	weak: 1-9 bees at entrance in 10 seconds	yes
166	18	2021-03-29	none: no activity after observing several minutes
166	18	2021-06-05	strong: 10-25 bees at entrance at the same time	yes
166	18	2021-10-20	moderate: 1-9 bees at entrance at the same time	yes
166	18	2022-04-15	none: no activity after observing several minutes
166	18	2023-04-06	none: no activity after observing several minutes
166	18	2023-06-07	intense: >25 bees at entrance at the same time	yes
167	27	2016-08-13	moderate: 1-9 bees at entrance at the same time	dont_know
167	27	2016-08-14	moderate: 1-9 bees at entrance at the same time	dont_know
167	27	2016-10-01	moderate: 1-9 bees at entrance at the same time	dont_know
167	27	2016-10-24	weak: 1-9 bees at entrance in 10 seconds	no
167	27	2017-03-03	none: no activity after observing several minutes
167	27	2017-03-04	none: no activity after observing several minutes
167	27	2017-07-31	none: no activity after observing several minutes
167	27	2017-09-08	none: no activity after observing several minutes
167	27	2018-04-29	none: no activity after observing several minutes
167	27	2018-06-16	none: no activity after observing several minutes
167	27	2018-08-04	none: no activity after observing several minutes
167	27	2018-11-06	none: no activity after observing several minutes
167	27	2019-03-17	none: no activity after observing several minutes
167	27	2019-04-19	none: no activity after observing several minutes
167	27	2019-05-19	none: no activity after observing several minutes
167	27	2019-07-23	moderate: 1-9 bees at entrance at the same time	dont_know
167	27	2019-09-14	moderate: 1-9 bees at entrance at the same time	yes
167	27	2020-03-19	weak: 1-9 bees at entrance in 10 seconds	yes
167	27	2020-07-05	moderate: 1-9 bees at entrance at the same time	yes
167	27	2020-10-02	weak: 1-9 bees at entrance in 10 seconds	dont_know
167	27	2021-03-29	none: no activity after observing several minutes
167	27	2021-10-20	weak: 1-9 bees at entrance in 10 seconds	yes
167	27	2022-03-26	moderate: 1-9 bees at entrance at the same time	yes
167	27	2022-04-15	strong: 10-25 bees at entrance at the same time	yes
167	27	2022-04-22	strong: 10-25 bees at entrance at the same time	yes
167	27	2023-04-22	strong: 10-25 bees at entrance at the same time	no
167	27	2023-06-07	strong: 10-25 bees at entrance at the same time	yes
168	25	2016-08-13	weak: 1-9 bees at entrance in 10 seconds	dont_know
168	25	2016-08-14	moderate: 1-9 bees at entrance at the same time	dont_know
168	25	2016-10-01	weak: 1-9 bees at entrance in 10 seconds	dont_know
168	25	2016-10-22	weak: 1-9 bees at entrance in 10 seconds	dont_know
168	25	2016-10-24	weak: 1-9 bees at entrance in 10 seconds	dont_know
168	25	2017-03-04	none: no activity after observing several minutes
168	25	2017-07-31	none: no activity after observing several minutes
168	25	2018-02-23	none: no activity after observing several minutes
168	25	2018-04-29	none: no activity after observing several minutes
168	25	2018-06-16	none: no activity after observing several minutes
168	25	2018-08-04	none: no activity after observing several minutes
168	25	2018-11-06	none: no activity after observing several minutes
168	25	2019-03-17	none: no activity after observing several minutes
168	25	2019-04-19	none: no activity after observing several minutes
168	25	2019-05-19	none: no activity after observing several minutes
168	25	2019-07-23	none: no activity after observing several minutes
168	25	2019-09-14	none: no activity after observing several minutes
168	25	2020-03-19	none: no activity after observing several minutes
168	25	2020-07-05	none: no activity after observing several minutes
168	25	2020-10-02	none: no activity after observing several minutes
168	25	2021-03-29	none: no activity after observing several minutes
168	25	2021-10-20	none: no activity after observing several minutes
168	25	2022-03-26	none: no activity after observing several minutes
168	25	2022-04-22	none: no activity after observing several minutes
168	25	2023-04-22	none: no activity after observing several minutes
169	15	2018-06-16	none: no activity after observing several minutes
169	15	2018-08-04	moderate: 1-9 bees at entrance at the same time	dont_know
169	15	2018-11-06	moderate: 1-9 bees at entrance at the same time	yes
169	15	2019-02-17	none: no activity after observing several minutes
169	15	2019-03-17	none: no activity after observing several minutes
169	15	2019-04-19	none: no activity after observing several minutes
169	15	2019-05-19	none: no activity after observing several minutes
169	15	2019-07-23	moderate: 1-9 bees at entrance at the same time	yes
169	15	2019-08-15	moderate: 1-9 bees at entrance at the same time	yes
169	15	2019-09-14	moderate: 1-9 bees at entrance at the same time	yes
169	15	2020-03-19	weak: 1-9 bees at entrance in 10 seconds	yes
169	15	2020-07-05	none: no activity after observing several minutes
169	15	2020-10-02	none: no activity after observing several minutes
169	15	2021-03-29	none: no activity after observing several minutes
169	15	2021-10-20	none: no activity after observing several minutes
170	34	2016-08-13	moderate: 1-9 bees at entrance at the same time	dont_know
170	34	2016-09-03	moderate: 1-9 bees at entrance at the same time	dont_know
170	34	2016-10-01	weak: 1-9 bees at entrance in 10 seconds	dont_know
170	34	2016-10-09	moderate: 1-9 bees at entrance at the same time	dont_know
170	34	2017-03-04	none: no activity after observing several minutes
170	34	2017-07-31	none: no activity after observing several minutes
170	34	2018-04-29	none: no activity after observing several minutes
170	34	2018-06-16	moderate: 1-9 bees at entrance at the same time	yes
170	34	2018-08-04	moderate: 1-9 bees at entrance at the same time	yes
170	34	2018-11-06	moderate: 1-9 bees at entrance at the same time	no
170	34	2019-03-17	moderate: 1-9 bees at entrance at the same time	yes
170	34	2019-03-19	none: no activity after observing several minutes
170	34	2019-04-19	moderate: 1-9 bees at entrance at the same time	yes
170	34	2019-05-19	moderate: 1-9 bees at entrance at the same time	yes
170	34	2019-07-23	moderate: 1-9 bees at entrance at the same time	yes
170	34	2019-08-08	moderate: 1-9 bees at entrance at the same time	yes
170	34	2019-08-15	moderate: 1-9 bees at entrance at the same time	yes
170	34	2019-09-04	weak: 1-9 bees at entrance in 10 seconds	yes
170	34	2019-09-14	weak: 1-9 bees at entrance in 10 seconds	yes
170	34	2019-09-27	weak: 1-9 bees at entrance in 10 seconds	yes
170	34	2019-10-18	weak: 1-9 bees at entrance in 10 seconds	no
170	34	2020-02-01	none: no activity (bad weather)
170	34	2020-02-22	none: no activity after observing several minutes
170	34	2020-03-19	none: no activity after observing several minutes
170	34	2020-04-05	none: no activity after observing several minutes
170	34	2020-07-05	moderate: 1-9 bees at entrance at the same time	yes
170	34	2020-07-23	strong: 10-25 bees at entrance at the same time	yes
170	34	2020-09-14	weak: 1-9 bees at entrance in 10 seconds	yes
170	34	2021-03-29	none: no activity after observing several minutes
170	34	2021-09-22	none: no activity after observing several minutes
170	34	2021-10-20	none: no activity after observing several minutes
170	34	2022-03-26	none: no activity after observing several minutes
170	34	2022-04-23	none: no activity after observing several minutes
170	34	2023-04-22	none: no activity after observing several minutes
171	23	2016-08-13	moderate: 1-9 bees at entrance at the same time	dont_know
171	23	2016-09-03	moderate: 1-9 bees at entrance at the same time	dont_know
171	23	2016-09-25	moderate: 1-9 bees at entrance at the same time	dont_know
171	23	2016-10-01	moderate: 1-9 bees at entrance at the same time	dont_know
171	23	2016-10-09	weak: 1-9 bees at entrance in 10 seconds	dont_know
171	23	2017-03-04	none: no activity after observing several minutes
171	23	2017-07-31	none: no activity after observing several minutes
171	23	2018-04-29	none: no activity after observing several minutes
171	23	2018-06-16	moderate: 1-9 bees at entrance at the same time	yes
171	23	2018-08-04	moderate: 1-9 bees at entrance at the same time	dont_know
171	23	2018-11-06	strong: 10-25 bees at entrance at the same time	dont_know
171	23	2019-03-17	none: no activity after observing several minutes
171	23	2019-04-19	none: no activity after observing several minutes
171	23	2019-07-23	strong: 10-25 bees at entrance at the same time	dont_know
171	23	2019-09-14	weak: 1-9 bees at entrance in 10 seconds	yes
171	23	2020-02-22	none: no activity after observing several minutes
171	23	2020-03-19	none: no activity after observing several minutes
171	23	2020-04-05	none: no activity after observing several minutes
171	23	2020-07-05	moderate: 1-9 bees at entrance at the same time	yes
171	23	2021-03-29	none: no activity after observing several minutes
171	23	2022-03-26	none: no activity after observing several minutes
171	23	2022-04-23	none: no activity after observing several minutes
171	23	2023-04-22	none: no activity after observing several minutes
172	8	2018-06-23	moderate: 1-9 bees at entrance at the same time	yes
172	8	2018-11-06	none: no activity after observing several minutes
172	8	2019-10-05	none: no activity after observing several minutes
172	8	2020-04-05	none: no activity after observing several minutes
172	8	2020-07-05	none: no activity after observing several minutes
172	8	2021-09-22	none: no activity after observing several minutes
172	8	2022-04-23	none: no activity after observing several minutes
172	8	2023-04-22	none: no activity after observing several minutes
173	6	2018-11-06	weak: 1-9 bees at entrance in 10 seconds	no
173	6	2019-04-19	none: no activity after observing several minutes
173	6	2019-08-13	none: no activity after observing several minutes
173	6	2020-06-27	none: no activity after observing several minutes
173	6	2020-10-31	none: no activity after observing several minutes
173	6	2022-09-12	none: no activity after observing several minutes
174	1	2018-08-06	moderate: 1-9 bees at entrance at the same time	yes
175	4	2018-07-09	strong: 10-25 bees at entrance at the same time	yes
175	4	2021-06-11	none: no activity after observing several minutes
175	4	2021-10-17	none: no activity after observing several minutes
175	4	2023-04-22	none: no activity after observing several minutes
176	6	2016-06-13	strong: 10-25 bees at entrance at the same time	yes
176	6	2016-06-23	strong: 10-25 bees at entrance at the same time	dont_know
176	6	2016-07-11	strong: 10-25 bees at entrance at the same time	dont_know
176	6	2016-09-03	moderate: 1-9 bees at entrance at the same time	dont_know
176	6	2016-10-06	none: no activity after observing several minutes
176	6	2019-09-27	none: no activity after observing several minutes
177	1	2016-06-25	none: no activity after observing several minutes
178	3	2016-06-18	moderate: 1-9 bees at entrance at the same time	yes
178	3	2020-08-06	none: no activity after observing several minutes
178	3	2023-04-10	none: no activity after observing several minutes
179	1	2016-07-22	moderate: 1-9 bees at entrance at the same time
180	23	2013-06-13	strong: 10-25 bees at entrance at the same time
180	23	2013-08-10	moderate: 1-9 bees at entrance at the same time	yes
180	23	2013-08-27	moderate: 1-9 bees at entrance at the same time	yes
180	23	2013-11-02	weak: 1-9 bees at entrance in 10 seconds	no
180	23	2014-04-05	none: no activity after observing several minutes
180	23	2014-04-14	none: no activity after observing several minutes
180	23	2014-04-20	none: no activity after observing several minutes
180	23	2014-05-29	strong: 10-25 bees at entrance at the same time	yes
180	23	2014-06-03	strong: 10-25 bees at entrance at the same time	yes
180	23	2014-06-21	moderate: 1-9 bees at entrance at the same time	yes
180	23	2015-04-10	none: no activity after observing several minutes
180	23	2015-06-05	strong: 10-25 bees at entrance at the same time	yes
180	23	2015-06-25	strong: 10-25 bees at entrance at the same time	yes
180	23	2015-07-16	strong: 10-25 bees at entrance at the same time	yes
180	23	2015-08-15	moderate: 1-9 bees at entrance at the same time	yes
180	23	2015-09-12	weak: 1-9 bees at entrance in 10 seconds	dont_know
180	23	2015-11-05	none: no activity after observing several minutes
180	23	2016-07-16	none: no activity after observing several minutes
180	23	2016-10-15	none: no activity after observing several minutes
180	23	2017-08-01	none: no activity after observing several minutes
180	23	2018-05-22	none: no activity after observing several minutes
180	23	2020-03-19	none: no activity after observing several minutes
180	23	2021-04-25	none: no activity after observing several minutes
181	18	2013-06-19	strong: 10-25 bees at entrance at the same time
181	18	2013-08-21	moderate: 1-9 bees at entrance at the same time	yes
181	18	2013-09-01	moderate: 1-9 bees at entrance at the same time	yes
181	18	2013-09-25	weak: 1-9 bees at entrance in 10 seconds	yes
181	18	2014-03-09	none: no activity after observing several minutes
181	18	2014-03-21	none: no activity after observing several minutes
181	18	2014-05-21	strong: 10-25 bees at entrance at the same time	yes
181	18	2014-05-30	strong: 10-25 bees at entrance at the same time	yes
181	18	2014-06-12	strong: 10-25 bees at entrance at the same time	yes
181	18	2014-06-19	strong: 10-25 bees at entrance at the same time	yes
181	18	2015-04-15	none: no activity after observing several minutes
181	18	2015-07-18	none: no activity after observing several minutes
181	18	2016-07-16	none: no activity after observing several minutes
181	18	2016-10-17	none: no activity after observing several minutes
181	18	2017-07-31	none: no activity after observing several minutes
181	18	2018-05-22	none: no activity after observing several minutes
181	18	2020-04-02	none: no activity after observing several minutes
181	18	2021-04-25	none: no activity after observing several minutes
182	2	2013-11-16	weak: 1-9 bees at entrance in 10 seconds
182	2	2014-03-28	moderate: 1-9 bees at entrance at the same time	yes
183	10	2015-05-22	moderate: 1-9 bees at entrance at the same time
183	10	2015-06-17	strong: 10-25 bees at entrance at the same time	yes
183	10	2015-06-25	strong: 10-25 bees at entrance at the same time	yes
183	10	2015-07-06	strong: 10-25 bees at entrance at the same time	dont_know
183	10	2015-08-15	moderate: 1-9 bees at entrance at the same time	yes
183	10	2015-11-15	weak: 1-9 bees at entrance in 10 seconds	no
183	10	2016-04-12	none: no activity after observing several minutes
183	10	2016-05-09	none: no activity after observing several minutes
183	10	2018-04-12	none: no activity after observing several minutes
183	10	2020-04-11	none: no activity after observing several minutes
184	1	2015-04-09	none: no activity after observing several minutes
185	1	2013-07-07	moderate: 1-9 bees at entrance at the same time
186	7	2018-06-14	strong: 10-25 bees at entrance at the same time
186	7	2018-11-19	weak: 1-9 bees at entrance in 10 seconds	dont_know
186	7	2019-03-16	none: no activity after observing several minutes
186	7	2019-03-26	none: no activity after observing several minutes
186	7	2019-08-08	none: no activity after observing several minutes
186	7	2020-11-01	none: no activity after observing several minutes
186	7	2023-04-22	none: no activity after observing several minutes
187	4	2018-06-27	strong: 10-25 bees at entrance at the same time	yes
187	4	2019-03-16	none: no activity after observing several minutes
187	4	2019-09-27	none: no activity after observing several minutes
187	4	2020-10-04	none: no activity after observing several minutes
188	2	2018-06-15	strong: 10-25 bees at entrance at the same time	yes
188	2	2020-04-05	none: no activity after observing several minutes	no
189	2	2019-03-03	weak: 1-9 bees at entrance in 10 seconds	yes
189	2	2020-02-17	moderate: 1-9 bees at entrance at the same time	yes
190	1	2018-09-01	strong: 10-25 bees at entrance at the same time	dont_know
191	1	2009-09-01	strong: 10-25 bees at entrance at the same time	dont_know
192	3	2019-03-19	none: no activity after observing several minutes
192	3	2021-10-20	none: no activity after observing several minutes
192	3	2021-10-20	moderate: 1-9 bees at entrance at the same time	dont_know
193	1	2019-03-22	moderate: 1-9 bees at entrance at the same time	yes
194	4	2019-03-23	strong: 10-25 bees at entrance at the same time	dont_know
194	4	2019-09-01	weak: 1-9 bees at entrance in 10 seconds	yes
194	4	2019-10-01	none: no activity after observing several minutes
194	4	2020-04-20	none: no activity after observing several minutes
195	1	2019-03-24	moderate: 1-9 bees at entrance at the same time	dont_know
196	4	2019-03-30	strong: 10-25 bees at entrance at the same time	dont_know
196	4	2019-06-22	weak: 1-9 bees at entrance in 10 seconds	dont_know
196	4	2019-08-25	moderate: 1-9 bees at entrance at the same time	dont_know
196	4	2020-08-08	weak: 1-9 bees at entrance in 10 seconds
197	2	2019-04-07	intense: >25 bees at entrance at the same time	dont_know
197	2	2019-05-12	strong: 10-25 bees at entrance at the same time	yes
198	2	2019-04-06	weak: 1-9 bees at entrance in 10 seconds	dont_know
198	2	2020-05-25	none: no activity after observing several minutes	no
199	1	2019-04-18	intense: >25 bees at entrance at the same time	yes
200	1	2019-04-19	intense: >25 bees at entrance at the same time	yes
201	17	2019-04-18	intense: >25 bees at entrance at the same time	dont_know
201	17	2019-08-16	strong: 10-25 bees at entrance at the same time	dont_know
201	17	2019-09-28	weak: 1-9 bees at entrance in 10 seconds	yes
201	17	2019-10-11	weak: 1-9 bees at entrance in 10 seconds	no
201	17	2020-02-29	weak: 1-9 bees at entrance in 10 seconds	no
201	17	2020-04-06	strong: 10-25 bees at entrance at the same time	dont_know
201	17	2020-10-17	weak: 1-9 bees at entrance in 10 seconds	dont_know
201	17	2021-04-10	weak: 1-9 bees at entrance in 10 seconds	dont_know
201	17	2021-04-25	weak: 1-9 bees at entrance in 10 seconds	yes
201	17	2021-05-31	intense: >25 bees at entrance at the same time	dont_know
201	17	2021-11-06	weak: 1-9 bees at entrance in 10 seconds	dont_know
201	17	2022-05-16	intense: >25 bees at entrance at the same time	dont_know
201	17	2022-05-22	intense: >25 bees at entrance at the same time	dont_know
201	17	2022-10-09	strong: 10-25 bees at entrance at the same time	dont_know
201	17	2023-04-23	moderate: 1-9 bees at entrance at the same time	dont_know
201	17	2023-05-22	intense: >25 bees at entrance at the same time	dont_know
201	17	2023-07-14	none: no activity after observing several minutes
207	2	2019-04-22	moderate: 1-9 bees at entrance at the same time	dont_know
207	2	2019-06-01	strong: 10-25 bees at entrance at the same time	yes
211	1	2019-04-25	moderate: 1-9 bees at entrance at the same time
221	3	2019-05-04	intense: >25 bees at entrance at the same time	yes
221	3	2019-10-01	strong: 10-25 bees at entrance at the same time	dont_know
221	3	2020-03-22	none: no activity after observing several minutes	no
224	4	2019-05-01	intense: >25 bees at entrance at the same time	no
224	4	2019-05-26	moderate: 1-9 bees at entrance at the same time	yes
224	4	2019-10-06	weak: 1-9 bees at entrance in 10 seconds	yes
224	4	2020-04-08	none: no activity after observing several minutes
229	34	2019-04-21	strong: 10-25 bees at entrance at the same time	dont_know
229	34	2019-05-13	strong: 10-25 bees at entrance at the same time	no
229	34	2019-05-13	moderate: 1-9 bees at entrance at the same time	no
229	34	2019-05-14	strong: 10-25 bees at entrance at the same time	dont_know
229	34	2019-05-14	strong: 10-25 bees at entrance at the same time	no
229	34	2019-05-19	strong: 10-25 bees at entrance at the same time	no
229	34	2019-06-02	strong: 10-25 bees at entrance at the same time	no
229	34	2019-06-30	intense: >25 bees at entrance at the same time	yes
229	34	2019-10-13	strong: 10-25 bees at entrance at the same time	yes
229	34	2019-10-20	moderate: 1-9 bees at entrance at the same time	dont_know
229	34	2019-10-27	weak: 1-9 bees at entrance in 10 seconds	no
229	34	2020-02-29	weak: 1-9 bees at entrance in 10 seconds	no
229	34	2020-03-14	weak: 1-9 bees at entrance in 10 seconds	yes
229	34	2020-10-20	weak: 1-9 bees at entrance in 10 seconds	yes
229	34	2020-10-24	weak: 1-9 bees at entrance in 10 seconds	yes
229	34	2020-11-14	weak: 1-9 bees at entrance in 10 seconds	dont_know
229	34	2020-12-31	none: no activity after observing several minutes
229	34	2021-02-04	strong: 10-25 bees at entrance at the same time	dont_know
229	34	2021-02-18	weak: 1-9 bees at entrance in 10 seconds	yes
229	34	2021-02-24	weak: 1-9 bees at entrance in 10 seconds	yes
229	34	2021-02-25	weak: 1-9 bees at entrance in 10 seconds	yes
229	34	2021-05-16	intense: >25 bees at entrance at the same time	yes
229	34	2021-08-16	strong: 10-25 bees at entrance at the same time	yes
229	34	2022-03-25	weak: 1-9 bees at entrance in 10 seconds	yes
229	34	2022-05-01	none: no activity after observing several minutes
229	34	2022-05-03	weak: 1-9 bees at entrance in 10 seconds	no
229	34	2022-07-16	weak: 1-9 bees at entrance in 10 seconds	yes
229	34	2022-07-20	weak: 1-9 bees at entrance in 10 seconds	yes
229	34	2022-07-30	none: no activity after observing several minutes
229	34	2023-04-23	weak: 1-9 bees at entrance in 10 seconds	no
229	34	2023-05-04	moderate: 1-9 bees at entrance at the same time	no
229	34	2023-05-05	intense: >25 bees at entrance at the same time	dont_know
229	34	2023-05-06	intense: >25 bees at entrance at the same time	dont_know
229	34	2023-05-07	intense: >25 bees at entrance at the same time	dont_know
233	11	2019-05-17	intense: >25 bees at entrance at the same time
233	11	2019-09-14	weak: 1-9 bees at entrance in 10 seconds	no
233	11	2020-03-19	none: no activity after observing several minutes
233	11	2020-07-05	moderate: 1-9 bees at entrance at the same time	yes
233	11	2020-10-02	moderate: 1-9 bees at entrance at the same time	yes
233	11	2021-03-29	none: no activity after observing several minutes
233	11	2021-06-05	strong: 10-25 bees at entrance at the same time	yes
233	11	2021-10-20	none: no activity after observing several minutes
233	11	2022-04-15	none: no activity after observing several minutes
233	11	2023-04-06	none: no activity after observing several minutes
233	11	2023-06-07	weak: 1-9 bees at entrance in 10 seconds	no
237	1	2019-05-18	intense: >25 bees at entrance at the same time	dont_know
245	11	2019-04-20	none: no activity after observing several minutes	no
245	11	2019-05-08	none: no activity after observing several minutes	no
245	11	2019-05-17	none: no activity after observing several minutes	no
245	11	2019-07-09	none: no activity after observing several minutes
245	11	2019-07-19	none: no activity after observing several minutes
245	11	2019-09-16	none: no activity after observing several minutes
245	11	2020-03-12	none: no activity after observing several minutes
245	11	2020-05-03	none: no activity after observing several minutes
245	11	2020-05-18	none: no activity after observing several minutes
245	11	2021-07-31	none: no activity after observing several minutes
245	11	2023-03-18	none: no activity after observing several minutes
248	13	2019-05-21	strong: 10-25 bees at entrance at the same time	dont_know
248	13	2020-03-27	strong: 10-25 bees at entrance at the same time	dont_know
248	13	2020-05-04	none: no activity after observing several minutes	no
248	13	2020-05-21	strong: 10-25 bees at entrance at the same time	dont_know
248	13	2020-07-14	strong: 10-25 bees at entrance at the same time	dont_know
248	13	2020-10-25	weak: 1-9 bees at entrance in 10 seconds	dont_know
248	13	2021-04-04	none: no activity after observing several minutes
248	13	2021-06-23	moderate: 1-9 bees at entrance at the same time	dont_know
248	13	2021-10-21	weak: 1-9 bees at entrance in 10 seconds	dont_know
248	13	2022-04-17	strong: 10-25 bees at entrance at the same time	dont_know
248	13	2022-06-17	strong: 10-25 bees at entrance at the same time	dont_know
248	13	2022-09-30	weak: 1-9 bees at entrance in 10 seconds	dont_know
248	13	2023-04-28	none: no activity after observing several minutes
252	1	2019-05-23	strong: 10-25 bees at entrance at the same time	dont_know
253	1	2019-05-23	strong: 10-25 bees at entrance at the same time	dont_know
256	1	2019-05-26	none: no activity after observing several minutes	no
258	1	2019-05-26	moderate: 1-9 bees at entrance at the same time	dont_know
270	1	2019-06-04	strong: 10-25 bees at entrance at the same time	yes
274	9	2019-05-25	moderate: 1-9 bees at entrance at the same time	dont_know
274	9	2019-06-16	moderate: 1-9 bees at entrance at the same time	dont_know
274	9	2019-06-30	moderate: 1-9 bees at entrance at the same time	dont_know
274	9	2019-07-13	weak: 1-9 bees at entrance in 10 seconds	dont_know
274	9	2019-08-17	moderate: 1-9 bees at entrance at the same time	dont_know
274	9	2020-04-12	none: no activity after observing several minutes
274	9	2020-04-16	weak: 1-9 bees at entrance in 10 seconds	dont_know
274	9	2020-05-08	none: no activity after observing several minutes
274	9	2020-09-12	none: no activity after observing several minutes
275	1	2019-06-07	intense: >25 bees at entrance at the same time	dont_know
283	20	2019-06-10	moderate: 1-9 bees at entrance at the same time	yes
283	20	2019-07-05	strong: 10-25 bees at entrance at the same time	yes
283	20	2019-08-05	moderate: 1-9 bees at entrance at the same time	dont_know
283	20	2019-09-04	weak: 1-9 bees at entrance in 10 seconds	dont_know
283	20	2020-02-01	none: no activity after observing several minutes
283	20	2020-03-19	none: no activity after observing several minutes
283	20	2020-03-27	none: no activity after observing several minutes
283	20	2020-04-05	none: no activity after observing several minutes
283	20	2020-04-23	weak: 1-9 bees at entrance in 10 seconds	no
283	20	2020-05-17	strong: 10-25 bees at entrance at the same time	dont_know
283	20	2020-07-12	moderate: 1-9 bees at entrance at the same time	yes
283	20	2020-09-04	weak: 1-9 bees at entrance in 10 seconds	dont_know
283	20	2020-11-18	none: no activity after observing several minutes
283	20	2021-03-26	none: no activity after observing several minutes
283	20	2021-04-25	none: no activity after observing several minutes
283	20	2021-08-28	none: no activity after observing several minutes
283	20	2022-04-12	none: no activity after observing several minutes
283	20	2022-05-14	none: no activity after observing several minutes
283	20	2023-04-23	weak: 1-9 bees at entrance in 10 seconds	no
283	20	2023-06-15	none: no activity after observing several minutes
285	7	2019-06-05	moderate: 1-9 bees at entrance at the same time	yes
285	7	2019-09-17	none: no activity after observing several minutes
285	7	2020-03-27	none: no activity after observing several minutes
285	7	2020-10-11	none: no activity after observing several minutes
285	7	2021-10-17	none: no activity after observing several minutes
285	7	2022-04-15	none: no activity after observing several minutes
285	7	2023-04-22	none: no activity after observing several minutes
286	4	2019-06-07	strong: 10-25 bees at entrance at the same time	dont_know
286	4	2019-09-14	none: no activity after observing several minutes
286	4	2020-07-09	none: no activity after observing several minutes
286	4	2023-01-01	none: no activity after observing several minutes	no
291	1	2019-05-31	intense: >25 bees at entrance at the same time	dont_know
292	15	2019-05-27	intense: >25 bees at entrance at the same time	dont_know
292	15	2019-05-30	moderate: 1-9 bees at entrance at the same time	dont_know
292	15	2019-06-12	weak: 1-9 bees at entrance in 10 seconds	dont_know
292	15	2019-06-27	weak: 1-9 bees at entrance in 10 seconds	dont_know
292	15	2019-06-29	weak: 1-9 bees at entrance in 10 seconds	dont_know
292	15	2019-06-30	weak: 1-9 bees at entrance in 10 seconds	dont_know
292	15	2019-09-03	none: no activity after observing several minutes
292	15	2019-09-27	none: no activity after observing several minutes
292	15	2020-03-15	none: no activity after observing several minutes
292	15	2020-04-15	none: no activity after observing several minutes
292	15	2020-05-17	none: no activity after observing several minutes
292	15	2020-10-09	moderate: 1-9 bees at entrance at the same time	dont_know
292	15	2021-02-20	none: no activity after observing several minutes
292	15	2021-10-02	none: no activity after observing several minutes
292	15	2022-10-23	none: no activity after observing several minutes
293	1	2019-06-13	moderate: 1-9 bees at entrance at the same time	yes
294	8	2019-06-13	strong: 10-25 bees at entrance at the same time	dont_know
294	8	2019-09-15	moderate: 1-9 bees at entrance at the same time	yes
294	8	2020-03-20	none: no activity after observing several minutes
294	8	2020-09-18	none: no activity after observing several minutes
294	8	2021-10-30	none: no activity after observing several minutes
294	8	2022-04-12	none: no activity after observing several minutes
294	8	2022-04-12	none: no activity after observing several minutes
294	8	2023-04-23	none: no activity after observing several minutes
297	2	2019-06-17	strong: 10-25 bees at entrance at the same time	dont_know
297	2	2019-12-08	none: no activity after observing several minutes	no
300	6	2019-06-19	intense: >25 bees at entrance at the same time	yes
300	6	2020-04-18	strong: 10-25 bees at entrance at the same time	yes
300	6	2020-04-24	moderate: 1-9 bees at entrance at the same time	yes
300	6	2022-03-24	moderate: 1-9 bees at entrance at the same time	yes
300	6	2022-05-03	none: no activity after observing several minutes
300	6	2023-04-23	none: no activity after observing several minutes
301	5	2019-06-19	intense: >25 bees at entrance at the same time	yes
301	5	2019-08-02	moderate: 1-9 bees at entrance at the same time	yes
301	5	2020-04-18	none: no activity after observing several minutes
301	5	2020-04-24	none: no activity after observing several minutes
301	5	2023-04-23	none: no activity after observing several minutes
302	8	2019-06-16	intense: >25 bees at entrance at the same time	no
302	8	2019-06-21	strong: 10-25 bees at entrance at the same time	yes
302	8	2019-06-28	strong: 10-25 bees at entrance at the same time	yes
302	8	2019-10-06	weak: 1-9 bees at entrance in 10 seconds	yes
302	8	2020-01-11	none: no activity after observing several minutes	no
302	8	2020-01-15	none: no activity after observing several minutes	no
302	8	2020-02-16	none: no activity after observing several minutes	no
302	8	2020-04-16	none: no activity after observing several minutes
303	1	2019-06-21	strong: 10-25 bees at entrance at the same time	dont_know
304	2	2019-06-20	moderate: 1-9 bees at entrance at the same time	dont_know
304	2	2020-04-12	none: no activity after observing several minutes
308	1	2019-06-23	strong: 10-25 bees at entrance at the same time	yes
309	1	2019-06-23	moderate: 1-9 bees at entrance at the same time	yes
310	4	2019-06-27	strong: 10-25 bees at entrance at the same time	dont_know
310	4	2020-04-23	moderate: 1-9 bees at entrance at the same time	yes
310	4	2020-05-08	intense: >25 bees at entrance at the same time	dont_know
310	4	2021-04-21	none: no activity after observing several minutes
312	1	2019-06-29	intense: >25 bees at entrance at the same time	dont_know
313	2	2019-06-30	moderate: 1-9 bees at entrance at the same time	yes
313	2	2019-10-17	moderate: 1-9 bees at entrance at the same time	yes
314	1	2019-06-30	strong: 10-25 bees at entrance at the same time	dont_know
316	11	2019-06-20	intense: >25 bees at entrance at the same time	dont_know
316	11	2019-09-14	weak: 1-9 bees at entrance in 10 seconds	yes
316	11	2020-03-19	moderate: 1-9 bees at entrance at the same time	yes
316	11	2020-05-23	strong: 10-25 bees at entrance at the same time	yes
316	11	2020-07-05	moderate: 1-9 bees at entrance at the same time	yes
316	11	2020-07-12	weak: 1-9 bees at entrance in 10 seconds	yes
316	11	2020-07-23	moderate: 1-9 bees at entrance at the same time	yes
316	11	2020-10-02	weak: 1-9 bees at entrance in 10 seconds	dont_know
316	11	2021-03-29	none: no activity after observing several minutes
316	11	2021-10-20	none: no activity after observing several minutes
316	11	2023-04-06	none: no activity after observing several minutes
318	7	2019-06-20	intense: >25 bees at entrance at the same time	dont_know
318	7	2019-09-17	weak: 1-9 bees at entrance in 10 seconds	yes
318	7	2020-03-19	none: no activity after observing several minutes
318	7	2020-05-23	none: no activity after observing several minutes
318	7	2020-07-07	none: no activity after observing several minutes
318	7	2021-06-01	none: no activity after observing several minutes
318	7	2023-04-22	none: no activity after observing several minutes
321	2	2019-07-04	strong: 10-25 bees at entrance at the same time	dont_know
321	2	2020-04-05	intense: >25 bees at entrance at the same time	yes
322	2	2019-07-04	none: no activity after observing several minutes
322	2	2020-04-05	none: no activity after observing several minutes
323	2	2019-07-06	moderate: 1-9 bees at entrance at the same time	dont_know
323	2	2019-10-26	weak: 1-9 bees at entrance in 10 seconds	dont_know
325	1	2019-07-13	moderate: 1-9 bees at entrance at the same time	yes
328	2	2019-07-15	strong: 10-25 bees at entrance at the same time	yes
328	2	2019-12-22	none: no activity after observing several minutes	no
331	5	2019-07-17	intense: >25 bees at entrance at the same time	dont_know
331	5	2019-07-20	moderate: 1-9 bees at entrance at the same time	dont_know
331	5	2019-09-29	moderate: 1-9 bees at entrance at the same time	dont_know
331	5	2019-10-19	weak: 1-9 bees at entrance in 10 seconds	no
331	5	2020-04-04	weak: 1-9 bees at entrance in 10 seconds	yes
332	34	2019-07-09	weak: 1-9 bees at entrance in 10 seconds	dont_know
332	34	2019-07-15	weak: 1-9 bees at entrance in 10 seconds	dont_know
332	34	2019-07-18	weak: 1-9 bees at entrance in 10 seconds	yes
332	34	2019-09-03	weak: 1-9 bees at entrance in 10 seconds	yes
332	34	2019-09-12	weak: 1-9 bees at entrance in 10 seconds	dont_know
332	34	2019-09-27	strong: 10-25 bees at entrance at the same time	yes
332	34	2020-02-22	none: no activity after observing several minutes
332	34	2020-03-15	none: no activity after observing several minutes
332	34	2020-03-27	none: no activity after observing several minutes
332	34	2020-04-15	none: no activity after observing several minutes
332	34	2020-04-21	none: no activity after observing several minutes
332	34	2020-04-23	none: no activity after observing several minutes
332	34	2020-04-28	none: no activity after observing several minutes
332	34	2020-05-08	strong: 10-25 bees at entrance at the same time	yes
332	34	2020-05-21	weak: 1-9 bees at entrance in 10 seconds	yes
332	34	2020-05-30	weak: 1-9 bees at entrance in 10 seconds	yes
332	34	2020-06-19	moderate: 1-9 bees at entrance at the same time	dont_know
332	34	2020-06-23	moderate: 1-9 bees at entrance at the same time	yes
332	34	2020-07-07	weak: 1-9 bees at entrance in 10 seconds	yes
332	34	2020-07-17	weak: 1-9 bees at entrance in 10 seconds	yes
332	34	2020-07-22	weak: 1-9 bees at entrance in 10 seconds	dont_know
332	34	2020-09-15	moderate: 1-9 bees at entrance at the same time	yes
332	34	2020-10-09	weak: 1-9 bees at entrance in 10 seconds	yes
332	34	2021-02-20	none: no activity after observing several minutes
332	34	2021-06-25	weak: 1-9 bees at entrance in 10 seconds	yes
332	34	2021-07-25	strong: 10-25 bees at entrance at the same time	yes
332	34	2021-10-02	moderate: 1-9 bees at entrance at the same time	yes
332	34	2022-03-25	none: no activity after observing several minutes
332	34	2022-04-14	none: no activity after observing several minutes
332	34	2022-05-05	none: no activity after observing several minutes
332	34	2022-10-23	none: no activity after observing several minutes
332	34	2023-03-18	none: no activity after observing several minutes
332	34	2023-04-22	none: no activity after observing several minutes
332	34	2023-06-03	none: no activity after observing several minutes
333	33	2019-07-09	weak: 1-9 bees at entrance in 10 seconds	dont_know
333	33	2019-07-15	weak: 1-9 bees at entrance in 10 seconds	dont_know
333	33	2019-07-18	moderate: 1-9 bees at entrance at the same time	yes
333	33	2019-09-03	weak: 1-9 bees at entrance in 10 seconds	yes
333	33	2019-09-12	moderate: 1-9 bees at entrance at the same time	dont_know
333	33	2019-09-27	moderate: 1-9 bees at entrance at the same time	yes
333	33	2020-02-22	none: no activity after observing several minutes
333	33	2020-03-15	none: no activity after observing several minutes
333	33	2020-03-27	none: no activity after observing several minutes
333	33	2020-04-15	none: no activity after observing several minutes
333	33	2020-04-22	none: no activity after observing several minutes
333	33	2020-04-23	none: no activity after observing several minutes
333	33	2020-04-28	none: no activity after observing several minutes
333	33	2020-05-08	none: no activity after observing several minutes
333	33	2020-05-21	intense: >25 bees at entrance at the same time	yes
333	33	2020-05-30	moderate: 1-9 bees at entrance at the same time	yes
333	33	2020-06-19	weak: 1-9 bees at entrance in 10 seconds	dont_know
333	33	2020-06-23	moderate: 1-9 bees at entrance at the same time	yes
333	33	2020-07-07	weak: 1-9 bees at entrance in 10 seconds	yes
333	33	2020-07-17	weak: 1-9 bees at entrance in 10 seconds	yes
333	33	2020-09-15	weak: 1-9 bees at entrance in 10 seconds	yes
333	33	2020-10-09	weak: 1-9 bees at entrance in 10 seconds	yes
333	33	2021-02-20	none: no activity after observing several minutes
333	33	2021-06-25	none: no activity after observing several minutes
333	33	2021-07-25	moderate: 1-9 bees at entrance at the same time	yes
333	33	2021-10-02	weak: 1-9 bees at entrance in 10 seconds	yes
333	33	2022-03-25	weak: 1-9 bees at entrance in 10 seconds	yes
333	33	2022-04-14	none: no activity after observing several minutes
333	33	2022-05-05	none: no activity after observing several minutes
333	33	2022-10-23	none: no activity after observing several minutes
333	33	2023-03-18	none: no activity after observing several minutes
333	33	2023-04-22	none: no activity after observing several minutes
333	33	2023-06-03	none: no activity after observing several minutes
334	2	2019-07-25	strong: 10-25 bees at entrance at the same time	yes
334	2	2021-05-06	none: no activity after observing several minutes
335	10	2019-07-19	intense: >25 bees at entrance at the same time	dont_know
335	10	2019-08-31	strong: 10-25 bees at entrance at the same time	dont_know
335	10	2019-10-13	none: no activity after observing several minutes
335	10	2020-09-16	strong: 10-25 bees at entrance at the same time	yes
335	10	2021-04-21	strong: 10-25 bees at entrance at the same time	yes
335	10	2021-09-25	strong: 10-25 bees at entrance at the same time	yes
335	10	2022-01-15	none: no activity (bad weather)
335	10	2022-08-22	strong: 10-25 bees at entrance at the same time	yes
335	10	2022-10-28	strong: 10-25 bees at entrance at the same time	no
335	10	2023-04-18	none: no activity after observing several minutes
336	2	2019-07-28	intense: >25 bees at entrance at the same time	yes
336	2	2021-07-07	none: no activity after observing several minutes
338	1	2019-08-05	moderate: 1-9 bees at entrance at the same time	dont_know
339	1	2019-08-08	intense: >25 bees at entrance at the same time	dont_know
340	3	2019-08-08	intense: >25 bees at entrance at the same time	yes
340	3	2019-08-09	intense: >25 bees at entrance at the same time	yes
340	3	2019-09-30	strong: 10-25 bees at entrance at the same time	yes
341	2	2019-08-15	weak: 1-9 bees at entrance in 10 seconds	yes
341	2	2020-10-21	none: no activity (bad weather)	yes
342	1	2019-08-22	strong: 10-25 bees at entrance at the same time	yes
343	1	2019-08-23	intense: >25 bees at entrance at the same time	yes
344	1	2019-08-26	strong: 10-25 bees at entrance at the same time	dont_know
345	2	2019-08-30	intense: >25 bees at entrance at the same time	dont_know
345	2	2020-04-22	none: no activity after observing several minutes
346	1	2019-08-31	strong: 10-25 bees at entrance at the same time	yes
347	2	2019-08-28	moderate: 1-9 bees at entrance at the same time	yes
347	2	2020-05-13	strong: 10-25 bees at entrance at the same time	yes
350	2	2019-09-06	weak: 1-9 bees at entrance in 10 seconds	yes
350	2	2020-02-02	none: no activity after observing several minutes
352	7	2019-08-30	moderate: 1-9 bees at entrance at the same time	dont_know
352	7	2019-10-01	weak: 1-9 bees at entrance in 10 seconds
352	7	2020-04-10	none: no activity after observing several minutes
352	7	2020-07-08	moderate: 1-9 bees at entrance at the same time	dont_know
352	7	2020-09-08	weak: 1-9 bees at entrance in 10 seconds	dont_know
352	7	2021-03-30	none: no activity after observing several minutes
352	7	2021-04-28	none: no activity after observing several minutes
353	4	2019-09-08	moderate: 1-9 bees at entrance at the same time	dont_know
353	4	2020-04-10	weak: 1-9 bees at entrance in 10 seconds	dont_know
353	4	2021-04-07	none: no activity after observing several minutes
353	4	2021-08-19	strong: 10-25 bees at entrance at the same time	yes
354	1	2019-09-08	moderate: 1-9 bees at entrance at the same time	dont_know
355	2	2019-08-02	moderate: 1-9 bees at entrance at the same time	yes
355	2	2020-04-08	none: no activity after observing several minutes	no
356	4	2019-08-23	intense: >25 bees at entrance at the same time	yes
356	4	2020-02-24	strong: 10-25 bees at entrance at the same time	dont_know
356	4	2020-04-08	none: no activity after observing several minutes
356	4	2023-04-30	none: no activity after observing several minutes
357	4	2019-09-12	strong: 10-25 bees at entrance at the same time	dont_know
357	4	2019-09-22	moderate: 1-9 bees at entrance at the same time	yes
357	4	2019-10-25	weak: 1-9 bees at entrance in 10 seconds	no
357	4	2020-03-01	none: no activity after observing several minutes	no
358	2	2019-07-06	strong: 10-25 bees at entrance at the same time	dont_know
358	2	2020-04-26	none: no activity after observing several minutes
359	2	2019-09-23	intense: >25 bees at entrance at the same time	dont_know
359	2	2020-04-25	none: no activity after observing several minutes
360	4	2019-07-24	moderate: 1-9 bees at entrance at the same time	yes
360	4	2019-08-13	weak: 1-9 bees at entrance in 10 seconds	yes
360	4	2020-04-02	none: no activity after observing several minutes
360	4	2020-10-04	none: no activity after observing several minutes
361	2	2019-09-26	strong: 10-25 bees at entrance at the same time	yes
361	2	2020-03-13	none: no activity (bad weather)	no
362	18	2019-09-27	strong: 10-25 bees at entrance at the same time	yes
362	18	2020-02-09	none: no activity (bad weather)
362	18	2020-03-01	none: no activity after observing several minutes	no
362	18	2020-04-04	none: no activity after observing several minutes
362	18	2020-04-08	none: no activity after observing several minutes
362	18	2020-04-10	none: no activity after observing several minutes
362	18	2020-04-23	none: no activity after observing several minutes
362	18	2020-04-30	none: no activity after observing several minutes
362	18	2020-05-11	none: no activity after observing several minutes
362	18	2020-07-04	none: no activity after observing several minutes
362	18	2020-08-09	none: no activity after observing several minutes
362	18	2020-10-25	none: no activity after observing several minutes
362	18	2021-09-25	none: no activity after observing several minutes
362	18	2021-10-17	none: no activity after observing several minutes
362	18	2022-03-22	none: no activity after observing several minutes
362	18	2022-10-17	none: no activity after observing several minutes
362	18	2023-04-23	none: no activity after observing several minutes
362	18	2023-05-22	none: no activity after observing several minutes
363	17	2019-09-20	weak: 1-9 bees at entrance in 10 seconds	dont_know
363	17	2019-09-27	weak: 1-9 bees at entrance in 10 seconds	yes
363	17	2020-02-22	none: no activity after observing several minutes	no
363	17	2020-03-28	moderate: 1-9 bees at entrance at the same time	no
363	17	2020-04-03	moderate: 1-9 bees at entrance at the same time	no
363	17	2020-04-23	none: no activity after observing several minutes
363	17	2020-05-16	none: no activity after observing several minutes
363	17	2020-05-23	none: no activity after observing several minutes
363	17	2020-06-04	weak: 1-9 bees at entrance in 10 seconds	no
363	17	2020-06-13	moderate: 1-9 bees at entrance at the same time	no
363	17	2020-09-05	none: no activity after observing several minutes	no
363	17	2020-10-04	none: no activity after observing several minutes
363	17	2020-11-14	none: no activity after observing several minutes
363	17	2021-03-26	moderate: 1-9 bees at entrance at the same time	no
363	17	2021-08-28	none: no activity after observing several minutes
363	17	2022-04-12	none: no activity after observing several minutes
363	17	2023-03-18	none: no activity after observing several minutes
364	5	2019-09-29	moderate: 1-9 bees at entrance at the same time	dont_know
364	5	2020-04-10	moderate: 1-9 bees at entrance at the same time	yes
364	5	2020-04-11	strong: 10-25 bees at entrance at the same time	yes
364	5	2020-09-17	none: no activity after observing several minutes
364	5	2021-03-30	none: no activity after observing several minutes
365	2	2019-07-29	moderate: 1-9 bees at entrance at the same time	dont_know
365	2	2019-08-30	moderate: 1-9 bees at entrance at the same time	dont_know
366	5	2019-07-14	moderate: 1-9 bees at entrance at the same time	dont_know
366	5	2019-09-15	moderate: 1-9 bees at entrance at the same time	yes
366	5	2019-10-13	strong: 10-25 bees at entrance at the same time	no
366	5	2020-04-12	none: no activity after observing several minutes
366	5	2020-09-06	weak: 1-9 bees at entrance in 10 seconds	no
367	1	2019-09-30	strong: 10-25 bees at entrance at the same time	yes
372	4	2019-07-15	moderate: 1-9 bees at entrance at the same time	dont_know
372	4	2019-07-16	intense: >25 bees at entrance at the same time	yes
372	4	2019-10-03	weak: 1-9 bees at entrance in 10 seconds	no
372	4	2020-04-07	none: no activity (bad weather)	no
373	18	2019-10-13	weak: 1-9 bees at entrance in 10 seconds	dont_know
373	18	2020-04-07	none: no activity after observing several minutes
373	18	2020-05-25	moderate: 1-9 bees at entrance at the same time	dont_know
373	18	2020-05-30	moderate: 1-9 bees at entrance at the same time	dont_know
373	18	2020-06-08	moderate: 1-9 bees at entrance at the same time	dont_know
373	18	2020-08-18	moderate: 1-9 bees at entrance at the same time	yes
373	18	2020-09-03	moderate: 1-9 bees at entrance at the same time	dont_know
373	18	2021-02-21	none: no activity after observing several minutes
373	18	2021-03-02	none: no activity after observing several minutes
373	18	2021-03-24	none: no activity after observing several minutes
373	18	2021-03-29	none: no activity after observing several minutes
373	18	2021-03-30	none: no activity after observing several minutes
373	18	2021-03-31	none: no activity after observing several minutes
373	18	2021-04-20	none: no activity after observing several minutes
373	18	2021-04-27	none: no activity after observing several minutes
373	18	2021-05-09	none: no activity after observing several minutes
373	18	2021-05-20	none: no activity after observing several minutes
373	18	2021-05-29	none: no activity after observing several minutes
374	6	2019-10-14	strong: 10-25 bees at entrance at the same time	yes
374	6	2020-10-01	strong: 10-25 bees at entrance at the same time	yes
374	6	2021-08-02	strong: 10-25 bees at entrance at the same time	no
374	6	2021-08-08	strong: 10-25 bees at entrance at the same time	yes
374	6	2022-04-12	strong: 10-25 bees at entrance at the same time	yes
374	6	2023-04-23	strong: 10-25 bees at entrance at the same time	yes
375	3	2019-10-15	intense: >25 bees at entrance at the same time	dont_know
375	3	2020-04-17	weak: 1-9 bees at entrance in 10 seconds	dont_know
375	3	2021-03-30	moderate: 1-9 bees at entrance at the same time	no
376	1	2019-08-01	intense: >25 bees at entrance at the same time	yes
377	1	2019-11-06	none: no activity after observing several minutes	no
378	8	2018-07-01	strong: 10-25 bees at entrance at the same time
378	8	2019-05-07	none: no activity after observing several minutes
378	8	2020-03-27	none: no activity after observing several minutes
378	8	2020-04-02	none: no activity after observing several minutes
378	8	2020-05-08	intense: >25 bees at entrance at the same time	yes
378	8	2020-10-23	none: no activity after observing several minutes
378	8	2021-10-20	none: no activity after observing several minutes
378	8	2023-06-05	none: no activity after observing several minutes
379	1	2019-07-01	strong: 10-25 bees at entrance at the same time	yes
380	1	2019-07-01	strong: 10-25 bees at entrance at the same time	dont_know
381	3	2019-03-23	intense: >25 bees at entrance at the same time	yes
381	3	2019-11-24	none: no activity after observing several minutes
381	3	2020-03-15	none: no activity after observing several minutes
382	2	2020-01-16	weak: 1-9 bees at entrance in 10 seconds	dont_know
382	2	2021-04-27	none: no activity after observing several minutes
383	5	2019-09-03	moderate: 1-9 bees at entrance at the same time	yes
383	5	2019-09-28	weak: 1-9 bees at entrance in 10 seconds	dont_know
383	5	2019-10-01	none: no activity after observing several minutes
383	5	2020-01-26	none: no activity after observing several minutes
383	5	2020-02-07	none: no activity after observing several minutes	no
384	9	2020-02-22	moderate: 1-9 bees at entrance at the same time	yes
384	9	2020-03-19	none: no activity after observing several minutes
384	9	2020-07-05	moderate: 1-9 bees at entrance at the same time	yes
384	9	2020-09-14	weak: 1-9 bees at entrance in 10 seconds	yes
384	9	2021-03-29	none: no activity after observing several minutes
384	9	2021-09-22	none: no activity after observing several minutes
384	9	2022-03-26	none: no activity after observing several minutes
384	9	2022-04-23	none: no activity after observing several minutes
384	9	2023-04-22	none: no activity after observing several minutes
385	1	2020-03-10	none: no activity after observing several minutes	no
386	2	2019-07-03	strong: 10-25 bees at entrance at the same time	yes
386	2	2020-04-09	none: no activity after observing several minutes
387	15	2015-06-28	strong: 10-25 bees at entrance at the same time	yes
387	15	2015-07-05	strong: 10-25 bees at entrance at the same time	yes
387	15	2015-07-13	strong: 10-25 bees at entrance at the same time	yes
387	15	2015-08-07	moderate: 1-9 bees at entrance at the same time	yes
387	15	2015-08-18	weak: 1-9 bees at entrance in 10 seconds	dont_know
387	15	2015-09-10	weak: 1-9 bees at entrance in 10 seconds	dont_know
387	15	2015-10-24	weak: 1-9 bees at entrance in 10 seconds	dont_know
387	15	2015-12-19	none: no activity after observing several minutes
387	15	2016-04-12	none: no activity after observing several minutes
387	15	2016-07-16	none: no activity after observing several minutes
387	15	2016-10-17	none: no activity after observing several minutes
387	15	2017-07-31	none: no activity after observing several minutes
387	15	2018-05-22	none: no activity after observing several minutes
387	15	2020-04-02	none: no activity after observing several minutes
387	15	2021-04-25	none: no activity after observing several minutes
388	6	2015-08-15	strong: 10-25 bees at entrance at the same time	yes
388	6	2015-09-12	strong: 10-25 bees at entrance at the same time	dont_know
388	6	2015-11-05	none: no activity after observing several minutes
388	6	2016-07-16	none: no activity after observing several minutes
388	6	2020-03-19	none: no activity after observing several minutes
388	6	2021-04-25	none: no activity after observing several minutes
390	1	2020-03-23	moderate: 1-9 bees at entrance at the same time	yes
391	2	2020-03-27	moderate: 1-9 bees at entrance at the same time	yes
391	2	2021-04-28	strong: 10-25 bees at entrance at the same time	yes
392	14	2020-03-19	weak: 1-9 bees at entrance in 10 seconds	yes
392	14	2020-04-05	weak: 1-9 bees at entrance in 10 seconds	yes
392	14	2020-04-20	weak: 1-9 bees at entrance in 10 seconds	yes
392	14	2020-07-05	moderate: 1-9 bees at entrance at the same time	yes
392	14	2020-07-23	weak: 1-9 bees at entrance in 10 seconds	yes
392	14	2020-09-14	weak: 1-9 bees at entrance in 10 seconds	yes
392	14	2020-10-02	weak: 1-9 bees at entrance in 10 seconds	yes
392	14	2020-10-23	weak: 1-9 bees at entrance in 10 seconds	yes
392	14	2021-02-21	none: no activity after observing several minutes
392	14	2021-03-29	none: no activity after observing several minutes
392	14	2021-09-22	none: no activity after observing several minutes
392	14	2022-03-26	none: no activity after observing several minutes
392	14	2022-04-23	none: no activity after observing several minutes
392	14	2023-04-22	none: no activity after observing several minutes
393	14	2019-06-03	moderate: 1-9 bees at entrance at the same time	yes
393	14	2019-06-07	strong: 10-25 bees at entrance at the same time	yes
393	14	2019-07-05	moderate: 1-9 bees at entrance at the same time	yes
393	14	2019-07-18	moderate: 1-9 bees at entrance at the same time	yes
393	14	2019-09-04	moderate: 1-9 bees at entrance at the same time	yes
393	14	2019-09-17	moderate: 1-9 bees at entrance at the same time	yes
393	14	2020-03-15	none: no activity after observing several minutes
393	14	2020-05-30	none: no activity after observing several minutes
393	14	2020-10-04	none: no activity after observing several minutes
393	14	2021-04-25	none: no activity after observing several minutes
393	14	2021-08-07	none: no activity after observing several minutes
393	14	2021-10-16	none: no activity after observing several minutes
393	14	2023-01-01	none: no activity after observing several minutes
393	14	2023-03-18	none: no activity after observing several minutes
395	3	2020-04-10	strong: 10-25 bees at entrance at the same time	yes
395	3	2021-04-21	none: no activity after observing several minutes
395	3	2021-05-30	strong: 10-25 bees at entrance at the same time	no
396	7	2019-06-18	intense: >25 bees at entrance at the same time	no
396	7	2020-04-12	moderate: 1-9 bees at entrance at the same time	dont_know
396	7	2020-04-13	moderate: 1-9 bees at entrance at the same time	dont_know
396	7	2020-05-03	none: no activity (bad weather)
396	7	2020-05-07	none: no activity after observing several minutes
396	7	2020-06-20	none: no activity after observing several minutes
396	7	2023-04-27	none: no activity after observing several minutes
397	5	2019-08-15	intense: >25 bees at entrance at the same time	dont_know
397	5	2019-08-17	weak: 1-9 bees at entrance in 10 seconds	dont_know
397	5	2019-09-25	moderate: 1-9 bees at entrance at the same time	yes
397	5	2020-03-12	strong: 10-25 bees at entrance at the same time	dont_know
397	5	2020-04-04	strong: 10-25 bees at entrance at the same time	dont_know
398	2	2020-04-14	moderate: 1-9 bees at entrance at the same time	yes
398	2	2022-06-12	strong: 10-25 bees at entrance at the same time	dont_know
399	10	2020-04-16	moderate: 1-9 bees at entrance at the same time	no
399	10	2020-04-17	moderate: 1-9 bees at entrance at the same time
399	10	2020-04-24	strong: 10-25 bees at entrance at the same time	no
399	10	2020-04-27	intense: >25 bees at entrance at the same time	yes
399	10	2020-07-03	strong: 10-25 bees at entrance at the same time	yes
399	10	2020-07-31	strong: 10-25 bees at entrance at the same time	yes
399	10	2020-11-23	weak: 1-9 bees at entrance in 10 seconds	no
399	10	2021-06-21	strong: 10-25 bees at entrance at the same time	yes
399	10	2022-05-11	strong: 10-25 bees at entrance at the same time	dont_know
399	10	2022-08-23	moderate: 1-9 bees at entrance at the same time	dont_know
400	7	2020-04-16	weak: 1-9 bees at entrance in 10 seconds	no
400	7	2020-04-17	weak: 1-9 bees at entrance in 10 seconds
400	7	2020-04-24	moderate: 1-9 bees at entrance at the same time	no
400	7	2020-07-03	strong: 10-25 bees at entrance at the same time	yes
400	7	2020-08-05	intense: >25 bees at entrance at the same time	yes
400	7	2020-11-23	weak: 1-9 bees at entrance in 10 seconds	no
400	7	2021-09-15	strong: 10-25 bees at entrance at the same time	dont_know
401	10	2020-04-16	weak: 1-9 bees at entrance in 10 seconds	dont_know
401	10	2020-05-08	moderate: 1-9 bees at entrance at the same time	dont_know
401	10	2020-05-08	intense: >25 bees at entrance at the same time	dont_know
401	10	2020-08-01	moderate: 1-9 bees at entrance at the same time	dont_know
401	10	2020-09-11	moderate: 1-9 bees at entrance at the same time	dont_know
401	10	2020-10-04	strong: 10-25 bees at entrance at the same time	yes
401	10	2020-11-14	moderate: 1-9 bees at entrance at the same time	dont_know
401	10	2021-05-15	moderate: 1-9 bees at entrance at the same time	dont_know
401	10	2021-07-17	moderate: 1-9 bees at entrance at the same time	yes
401	10	2021-09-05	strong: 10-25 bees at entrance at the same time	dont_know
402	3	2020-04-21	strong: 10-25 bees at entrance at the same time	yes
402	3	2020-05-24	strong: 10-25 bees at entrance at the same time	no
402	3	2021-03-30	strong: 10-25 bees at entrance at the same time	yes
403	1	2020-04-23	moderate: 1-9 bees at entrance at the same time	dont_know
404	1	2020-04-23	strong: 10-25 bees at entrance at the same time	yes
405	7	2020-04-27	intense: >25 bees at entrance at the same time
405	7	2021-06-23	intense: >25 bees at entrance at the same time	dont_know
405	7	2021-07-07	intense: >25 bees at entrance at the same time	yes
405	7	2021-07-25	intense: >25 bees at entrance at the same time	yes
405	7	2022-04-13	strong: 10-25 bees at entrance at the same time	yes
405	7	2022-04-13	moderate: 1-9 bees at entrance at the same time	yes
405	7	2023-04-18	none: no activity after observing several minutes
406	8	2020-04-29	none: no activity (bad weather)
406	8	2020-06-30	moderate: 1-9 bees at entrance at the same time
406	8	2020-09-28	weak: 1-9 bees at entrance in 10 seconds	dont_know
406	8	2021-05-16	none: no activity after observing several minutes
406	8	2021-10-03	weak: 1-9 bees at entrance in 10 seconds	yes
406	8	2022-05-07	none: no activity after observing several minutes
406	8	2022-10-16	none: no activity after observing several minutes
406	8	2023-04-23	none: no activity after observing several minutes	no
407	3	2020-04-29	intense: >25 bees at entrance at the same time	no
407	3	2020-05-06	strong: 10-25 bees at entrance at the same time	no
407	3	2021-03-30	none: no activity after observing several minutes
408	4	2020-05-03	intense: >25 bees at entrance at the same time	yes
408	4	2020-09-20	weak: 1-9 bees at entrance in 10 seconds	yes
408	4	2021-01-04	none: no activity (bad weather)
408	4	2021-07-07	none: no activity after observing several minutes
409	1	2020-05-05	strong: 10-25 bees at entrance at the same time	dont_know
410	1	2020-05-07	intense: >25 bees at entrance at the same time	no
411	9	2020-05-08	strong: 10-25 bees at entrance at the same time	dont_know
411	9	2020-06-03	strong: 10-25 bees at entrance at the same time	yes
411	9	2021-04-27	none: no activity after observing several minutes
411	9	2021-07-07	intense: >25 bees at entrance at the same time	yes
411	9	2021-09-19	moderate: 1-9 bees at entrance at the same time	yes
411	9	2022-03-17	none: no activity after observing several minutes
411	9	2022-04-23	intense: >25 bees at entrance at the same time	dont_know
411	9	2022-10-16	moderate: 1-9 bees at entrance at the same time	yes
411	9	2023-04-22	none: no activity after observing several minutes
412	2	2020-05-08	intense: >25 bees at entrance at the same time	dont_know
412	2	2021-03-30	strong: 10-25 bees at entrance at the same time	yes
413	3	2020-05-09	strong: 10-25 bees at entrance at the same time	yes
413	3	2020-11-10	weak: 1-9 bees at entrance in 10 seconds	yes
413	3	2022-02-23	none: no activity after observing several minutes
414	1	2020-05-11	none: no activity (bad weather)
415	4	2020-05-14	strong: 10-25 bees at entrance at the same time	no
415	4	2020-10-21	none: no activity (bad weather)	dont_know
415	4	2021-04-18	none: no activity (bad weather)
415	4	2021-05-09	none: no activity after observing several minutes
416	1	2019-08-23	strong: 10-25 bees at entrance at the same time	dont_know
417	9	2020-04-27	intense: >25 bees at entrance at the same time
417	9	2020-06-26	moderate: 1-9 bees at entrance at the same time	dont_know
417	9	2020-07-12	moderate: 1-9 bees at entrance at the same time	yes
417	9	2020-09-18	weak: 1-9 bees at entrance in 10 seconds	yes
417	9	2021-04-25	none: no activity after observing several minutes
417	9	2021-08-28	none: no activity after observing several minutes
417	9	2022-04-12	none: no activity after observing several minutes
417	9	2023-04-22	none: no activity after observing several minutes
417	9	2023-06-15	none: no activity after observing several minutes
418	2	2020-05-19	intense: >25 bees at entrance at the same time	no
418	2	2021-06-13	intense: >25 bees at entrance at the same time	dont_know
419	1	2020-05-20	intense: >25 bees at entrance at the same time	yes
420	1	2020-05-21	intense: >25 bees at entrance at the same time	dont_know
421	23	2020-04-25	intense: >25 bees at entrance at the same time	dont_know
421	23	2020-05-08	strong: 10-25 bees at entrance at the same time	dont_know
421	23	2020-05-23	none: no activity (bad weather)
421	23	2020-06-08	moderate: 1-9 bees at entrance at the same time	yes
421	23	2020-06-19	moderate: 1-9 bees at entrance at the same time	dont_know
421	23	2020-07-17	moderate: 1-9 bees at entrance at the same time	yes
421	23	2020-10-09	weak: 1-9 bees at entrance in 10 seconds	yes
421	23	2021-02-20	strong: 10-25 bees at entrance at the same time	yes
421	23	2021-04-25	strong: 10-25 bees at entrance at the same time	yes
421	23	2021-06-25	strong: 10-25 bees at entrance at the same time	yes
421	23	2021-07-25	strong: 10-25 bees at entrance at the same time	yes
421	23	2021-09-10	strong: 10-25 bees at entrance at the same time	yes
421	23	2022-03-25	weak: 1-9 bees at entrance in 10 seconds	dont_know
421	23	2022-04-14	strong: 10-25 bees at entrance at the same time	yes
421	23	2022-04-15	weak: 1-9 bees at entrance in 10 seconds	yes
421	23	2022-05-05	moderate: 1-9 bees at entrance at the same time	yes
421	23	2022-10-10	strong: 10-25 bees at entrance at the same time	dont_know
421	23	2022-10-23	moderate: 1-9 bees at entrance at the same time	yes
421	23	2022-12-31	strong: 10-25 bees at entrance at the same time	dont_know
421	23	2023-03-18	strong: 10-25 bees at entrance at the same time	yes
421	23	2023-04-10	moderate: 1-9 bees at entrance at the same time	yes
421	23	2023-04-22	moderate: 1-9 bees at entrance at the same time	yes
421	23	2023-06-03	strong: 10-25 bees at entrance at the same time	yes
422	6	2020-05-08	strong: 10-25 bees at entrance at the same time	no
422	6	2020-07-05	moderate: 1-9 bees at entrance at the same time	yes
422	6	2020-10-02	none: no activity after observing several minutes
422	6	2021-03-25	none: no activity after observing several minutes
422	6	2022-04-15	none: no activity after observing several minutes
422	6	2023-04-22	none: no activity after observing several minutes
423	9	2020-05-20	strong: 10-25 bees at entrance at the same time	dont_know
423	9	2020-05-23	strong: 10-25 bees at entrance at the same time	yes
423	9	2020-07-05	strong: 10-25 bees at entrance at the same time	dont_know
423	9	2020-07-12	weak: 1-9 bees at entrance in 10 seconds	yes
423	9	2020-10-02	none: no activity after observing several minutes
423	9	2021-10-20	weak: 1-9 bees at entrance in 10 seconds	dont_know
423	9	2022-04-15	weak: 1-9 bees at entrance in 10 seconds	yes
423	9	2023-04-06	none: no activity after observing several minutes
423	9	2023-06-07	none: no activity after observing several minutes
424	1	2020-05-25	moderate: 1-9 bees at entrance at the same time	no
425	3	2020-05-25	strong: 10-25 bees at entrance at the same time	no
425	3	2021-04-07	none: no activity after observing several minutes
425	3	2021-08-19	none: no activity after observing several minutes
426	1	2020-05-26	strong: 10-25 bees at entrance at the same time	yes
427	10	2020-05-27	intense: >25 bees at entrance at the same time	no
427	10	2020-05-28	strong: 10-25 bees at entrance at the same time	dont_know
427	10	2020-07-14	weak: 1-9 bees at entrance in 10 seconds	dont_know
427	10	2020-10-25	none: no activity after observing several minutes
427	10	2021-04-04	none: no activity after observing several minutes
427	10	2021-06-23	none: no activity after observing several minutes
427	10	2021-10-20	weak: 1-9 bees at entrance in 10 seconds	dont_know
427	10	2022-04-17	none: no activity after observing several minutes
427	10	2022-06-17	none: no activity after observing several minutes
427	10	2023-04-28	none: no activity after observing several minutes
428	1	2020-05-29	intense: >25 bees at entrance at the same time	dont_know
429	8	2020-05-22	strong: 10-25 bees at entrance at the same time	dont_know
429	8	2020-07-14	intense: >25 bees at entrance at the same time	dont_know
429	8	2020-10-25	weak: 1-9 bees at entrance in 10 seconds	dont_know
429	8	2021-04-04	none: no activity after observing several minutes
429	8	2021-06-23	strong: 10-25 bees at entrance at the same time	dont_know
429	8	2021-10-20	weak: 1-9 bees at entrance in 10 seconds	dont_know
429	8	2022-04-17	strong: 10-25 bees at entrance at the same time	yes
429	8	2022-06-17	moderate: 1-9 bees at entrance at the same time	dont_know
430	1	2020-05-22	weak: 1-9 bees at entrance in 10 seconds	dont_know
431	1	2020-05-31	none: no activity after observing several minutes
433	6	2020-06-01	moderate: 1-9 bees at entrance at the same time	yes
433	6	2020-06-04	strong: 10-25 bees at entrance at the same time	yes
433	6	2020-07-26	strong: 10-25 bees at entrance at the same time	no
433	6	2020-10-31	none: no activity after observing several minutes
433	6	2020-10-31	none: no activity after observing several minutes
433	6	2021-04-27	none: no activity after observing several minutes
434	4	2020-06-04	intense: >25 bees at entrance at the same time	dont_know
434	4	2020-10-07	strong: 10-25 bees at entrance at the same time	dont_know
434	4	2021-04-29	weak: 1-9 bees at entrance in 10 seconds	dont_know
434	4	2023-04-18	none: no activity after observing several minutes	no
435	3	2020-06-04	weak: 1-9 bees at entrance in 10 seconds	no
435	3	2020-10-17	weak: 1-9 bees at entrance in 10 seconds	yes
435	3	2020-10-17	intense: >25 bees at entrance at the same time	yes
437	1	2020-06-09	moderate: 1-9 bees at entrance at the same time	no
438	1	2020-05-16	strong: 10-25 bees at entrance at the same time	yes
439	1	2020-06-10	intense: >25 bees at entrance at the same time	yes
440	7	2020-06-11	strong: 10-25 bees at entrance at the same time
440	7	2021-02-24	moderate: 1-9 bees at entrance at the same time	yes
440	7	2021-03-24	strong: 10-25 bees at entrance at the same time	yes
440	7	2021-04-15	weak: 1-9 bees at entrance in 10 seconds	dont_know
440	7	2021-05-20	weak: 1-9 bees at entrance in 10 seconds	dont_know
440	7	2022-03-04	none: no activity after observing several minutes
440	7	2022-03-29	none: no activity after observing several minutes
441	1	2020-04-17	strong: 10-25 bees at entrance at the same time	yes
442	4	2020-06-11	strong: 10-25 bees at entrance at the same time	dont_know
442	4	2020-08-29	moderate: 1-9 bees at entrance at the same time	dont_know
442	4	2020-10-16	weak: 1-9 bees at entrance in 10 seconds	no
442	4	2021-04-02	none: no activity after observing several minutes
443	4	2020-05-31	strong: 10-25 bees at entrance at the same time	dont_know
443	4	2020-10-04	none: no activity after observing several minutes
443	4	2021-09-04	strong: 10-25 bees at entrance at the same time	dont_know
443	4	2022-03-13	none: no activity after observing several minutes
445	3	2020-06-07	weak: 1-9 bees at entrance in 10 seconds	yes
445	3	2021-05-02	none: no activity after observing several minutes
445	3	2022-07-10	weak: 1-9 bees at entrance in 10 seconds	dont_know
446	4	2020-06-14	moderate: 1-9 bees at entrance at the same time	yes
446	4	2020-10-24	weak: 1-9 bees at entrance in 10 seconds	dont_know
446	4	2021-05-02	none: no activity after observing several minutes
446	4	2022-07-10	none: no activity after observing several minutes
447	1	2020-06-15	intense: >25 bees at entrance at the same time	dont_know
448	1	2020-06-15	intense: >25 bees at entrance at the same time	dont_know
449	1	2020-06-16	weak: 1-9 bees at entrance in 10 seconds	dont_know
450	1	2020-06-17	strong: 10-25 bees at entrance at the same time	yes
451	4	2020-06-18	strong: 10-25 bees at entrance at the same time	yes
451	4	2020-10-01	moderate: 1-9 bees at entrance at the same time	yes
451	4	2021-02-24	none: no activity after observing several minutes
451	4	2021-05-21	intense: >25 bees at entrance at the same time	no
454	9	2020-06-21	intense: >25 bees at entrance at the same time	no
454	9	2020-07-04	moderate: 1-9 bees at entrance at the same time	yes
454	9	2020-07-25	moderate: 1-9 bees at entrance at the same time	yes
454	9	2020-08-08	moderate: 1-9 bees at entrance at the same time	yes
454	9	2020-10-03	weak: 1-9 bees at entrance in 10 seconds	yes
454	9	2021-02-26	none: no activity after observing several minutes
454	9	2021-09-10	none: no activity after observing several minutes
454	9	2022-10-23	none: no activity after observing several minutes
454	9	2023-03-18	none: no activity after observing several minutes
455	1	2020-06-26	weak: 1-9 bees at entrance in 10 seconds	no
456	1	2020-06-28	none: no activity (bad weather)
457	1	2020-06-30	none: no activity (bad weather)
458	1	2020-06-30	strong: 10-25 bees at entrance at the same time	dont_know
459	1	2020-06-30	none: no activity (bad weather)
461	4	2020-07-01	strong: 10-25 bees at entrance at the same time
461	4	2020-07-01	strong: 10-25 bees at entrance at the same time	yes
461	4	2020-07-02	intense: >25 bees at entrance at the same time	yes
461	4	2021-04-27	none: no activity after observing several minutes	no
462	3	2020-07-03	strong: 10-25 bees at entrance at the same time	dont_know
462	3	2020-08-24	weak: 1-9 bees at entrance in 10 seconds	dont_know
462	3	2021-08-31	strong: 10-25 bees at entrance at the same time	yes
463	2	2020-07-03	intense: >25 bees at entrance at the same time
463	2	2021-06-11	intense: >25 bees at entrance at the same time	no
464	2	2020-07-03	strong: 10-25 bees at entrance at the same time	yes
464	2	2021-06-11	none: no activity after observing several minutes
465	3	2020-07-03	strong: 10-25 bees at entrance at the same time	dont_know
465	3	2021-06-11	none: no activity after observing several minutes	no
465	3	2021-06-11	none: no activity after observing several minutes
466	2	2020-07-03	strong: 10-25 bees at entrance at the same time	dont_know
466	2	2021-06-11	none: no activity after observing several minutes
467	1	2020-06-30	intense: >25 bees at entrance at the same time	dont_know
468	4	2020-07-05	moderate: 1-9 bees at entrance at the same time	yes
468	4	2020-07-14	moderate: 1-9 bees at entrance at the same time	yes
468	4	2020-07-21	strong: 10-25 bees at entrance at the same time	yes
468	4	2020-07-22	none: no activity after observing several minutes
469	5	2020-07-05	strong: 10-25 bees at entrance at the same time	yes
469	5	2020-10-02	moderate: 1-9 bees at entrance at the same time	yes
469	5	2021-03-25	none: no activity after observing several minutes
469	5	2022-04-15	none: no activity after observing several minutes
469	5	2023-04-22	none: no activity after observing several minutes
470	6	2020-07-05	weak: 1-9 bees at entrance in 10 seconds	dont_know
470	6	2020-10-04	weak: 1-9 bees at entrance in 10 seconds	dont_know
470	6	2021-03-25	none: no activity after observing several minutes
470	6	2022-04-15	none: no activity after observing several minutes
470	6	2023-01-01	none: no activity after observing several minutes
470	6	2023-06-05	none: no activity after observing several minutes
471	1	2020-07-06	strong: 10-25 bees at entrance at the same time	yes
472	15	2020-07-07	weak: 1-9 bees at entrance in 10 seconds	yes
472	15	2020-07-17	weak: 1-9 bees at entrance in 10 seconds	yes
472	15	2020-09-15	weak: 1-9 bees at entrance in 10 seconds	yes
472	15	2020-10-09	moderate: 1-9 bees at entrance at the same time	yes
472	15	2021-02-20	none: no activity after observing several minutes
472	15	2021-06-25	none: no activity after observing several minutes
472	15	2021-07-25	none: no activity after observing several minutes
472	15	2021-10-02	none: no activity after observing several minutes
472	15	2022-03-25	none: no activity after observing several minutes
472	15	2022-04-14	none: no activity after observing several minutes
472	15	2022-05-05	none: no activity after observing several minutes
472	15	2022-10-23	none: no activity after observing several minutes
472	15	2023-03-18	none: no activity after observing several minutes
472	15	2023-04-22	none: no activity after observing several minutes
472	15	2023-06-03	none: no activity after observing several minutes
474	3	2020-07-03	strong: 10-25 bees at entrance at the same time	dont_know
474	3	2020-10-25	weak: 1-9 bees at entrance in 10 seconds	dont_know
474	3	2021-02-24	weak: 1-9 bees at entrance in 10 seconds	dont_know
475	7	2020-07-03	strong: 10-25 bees at entrance at the same time	dont_know
475	7	2020-10-25	none: no activity after observing several minutes
475	7	2021-02-24	moderate: 1-9 bees at entrance at the same time	dont_know
475	7	2021-03-29	none: no activity after observing several minutes
475	7	2021-04-10	none: no activity after observing several minutes
475	7	2021-04-10	none: no activity after observing several minutes
475	7	2021-06-05	none: no activity after observing several minutes
476	4	2020-07-06	strong: 10-25 bees at entrance at the same time	yes
476	4	2021-11-06	none: no activity (bad weather)
476	4	2023-03-22	none: no activity after observing several minutes
476	4	2023-04-10	none: no activity after observing several minutes
477	1	2020-07-09	intense: >25 bees at entrance at the same time	yes
478	3	2020-07-09	moderate: 1-9 bees at entrance at the same time	dont_know
478	3	2020-10-19	weak: 1-9 bees at entrance in 10 seconds	dont_know
478	3	2021-04-13	none: no activity after observing several minutes
479	1	2020-06-28	strong: 10-25 bees at entrance at the same time	dont_know
480	4	2020-07-03	intense: >25 bees at entrance at the same time	dont_know
480	4	2020-07-08	strong: 10-25 bees at entrance at the same time	yes
480	4	2020-07-14	intense: >25 bees at entrance at the same time	yes
480	4	2020-07-15	none: no activity after observing several minutes
481	8	2020-07-12	moderate: 1-9 bees at entrance at the same time	yes
481	8	2020-10-02	moderate: 1-9 bees at entrance at the same time	yes
481	8	2021-03-29	none: no activity after observing several minutes
481	8	2021-06-05	moderate: 1-9 bees at entrance at the same time	yes
481	8	2021-10-20	weak: 1-9 bees at entrance in 10 seconds	yes
481	8	2022-04-15	none: no activity after observing several minutes
481	8	2023-04-06	none: no activity after observing several minutes
481	8	2023-06-07	none: no activity after observing several minutes
482	19	2020-07-09	strong: 10-25 bees at entrance at the same time	yes
482	19	2020-07-12	strong: 10-25 bees at entrance at the same time	yes
482	19	2020-07-24	strong: 10-25 bees at entrance at the same time	yes
482	19	2020-07-25	strong: 10-25 bees at entrance at the same time	yes
482	19	2020-10-02	weak: 1-9 bees at entrance in 10 seconds	dont_know
482	19	2021-03-29	none: no activity after observing several minutes
482	19	2021-03-31	none: no activity after observing several minutes
482	19	2021-04-01	weak: 1-9 bees at entrance in 10 seconds	dont_know
482	19	2021-06-01	moderate: 1-9 bees at entrance at the same time	yes
482	19	2021-06-09	moderate: 1-9 bees at entrance at the same time	yes
482	19	2021-08-09	moderate: 1-9 bees at entrance at the same time	yes
482	19	2021-10-17	moderate: 1-9 bees at entrance at the same time	dont_know
482	19	2022-03-26	none: no activity after observing several minutes
482	19	2022-04-06	none: no activity after observing several minutes
482	19	2022-04-15	none: no activity after observing several minutes
482	19	2022-04-22	none: no activity after observing several minutes
482	19	2022-05-31	intense: >25 bees at entrance at the same time	yes
482	19	2023-04-22	none: no activity after observing several minutes
482	19	2023-06-07	moderate: 1-9 bees at entrance at the same time	yes
483	1	2020-07-13	strong: 10-25 bees at entrance at the same time	dont_know
484	1	2020-07-15	moderate: 1-9 bees at entrance at the same time	yes
485	2	2020-07-16	strong: 10-25 bees at entrance at the same time	yes
485	2	2020-07-19	strong: 10-25 bees at entrance at the same time	yes
486	1	2020-07-19	strong: 10-25 bees at entrance at the same time	dont_know
487	2	2020-07-20	none: no activity (bad weather)	yes
487	2	2020-07-24	moderate: 1-9 bees at entrance at the same time	yes
488	9	2020-07-19	moderate: 1-9 bees at entrance at the same time	yes
488	9	2020-07-22	moderate: 1-9 bees at entrance at the same time	yes
488	9	2020-10-04	weak: 1-9 bees at entrance in 10 seconds	yes
488	9	2021-03-25	none: no activity after observing several minutes
488	9	2021-08-03	none: no activity after observing several minutes
488	9	2022-04-15	none: no activity after observing several minutes
488	9	2023-04-22	none: no activity after observing several minutes
488	9	2023-06-05	none: no activity after observing several minutes
488	9	2023-07-01	none: no activity after observing several minutes
489	6	2020-06-22	intense: >25 bees at entrance at the same time	no
489	6	2020-07-23	moderate: 1-9 bees at entrance at the same time	yes
489	6	2020-09-18	weak: 1-9 bees at entrance in 10 seconds	dont_know
489	6	2020-10-09	none: no activity after observing several minutes
489	6	2021-02-26	none: no activity after observing several minutes
489	6	2021-09-25	none: no activity after observing several minutes
490	3	2020-08-02	weak: 1-9 bees at entrance in 10 seconds	dont_know
490	3	2020-08-20	weak: 1-9 bees at entrance in 10 seconds	dont_know
[truncated: 590 more rows]

## Sheet: survival table
id	W14	W15	W16	W17	W18	W19	W20	W21	W22	W23	destroyed	killed	S09	H09	S13	H13	F14	S14	H14	F15	S15	H15	F16	S16	H16	F17	S17	H17	F18	S18	H18	F19	S19	H19	F20	S20	H20	F21	S21	H21	F22	S22	H22	F23	S23
87					1																						a	a	A	a	A
88					0	0	1	0	2																		A	A	D	A	A	D	A	A	A	A	A	D	A	D	D		D	D
91				2		0																		A	D		D			A	A	D			D
92					1	0	1	0	2																		a	a	A	A	A	D	A	A	A	A	A	D	A	D	D	D	D	D
96					0	0																					a	A	D	A	A	D	D	D	D	D	D	D		D		D	D		D
97											1													a	A	Z	Z	Z	Z	Z	Z	Z	Z	Z	Z	Z	Z	Z	Z	Z	Z	Z	Z
100						0																		A			A	A		A	A	D
102					0																						a	A	D	D	D			D	D			D
103																														A
104																														A
105																														A
106					0	2																					A		D	A	D	D	d	D	D
107					0		1																				A		D	A	A		a	A	A
108					0	2																					A		D	A	D		A	A
109					0	2																					A		D	A	D		D	D	D
110					0	3	0	0	0		1																A	A	D	A	A	D	A	A	D	A	A	D	A	A	D	Z	Z
111				0	1	0	2				1													A	A	D	A	A	A	A	A	D	A	D	Z	Z	Z	Z	Z	Z	Z	Z	Z
112				0	1	0	2																	A	A	D	A	A	A	A	A	D	A	D	D	D	D	D		D			D		D
113				3		3	3	1	2	0														A	A	D	D	D	D	A	A	D	A	A	D	A	A	A	D		D	A		D
114				3			0																	A	A	D	D	D	D	D			a	A	D	D	D			D				D
115				0	1	0	0	2	0															A	A	D	A	A	A	A		D	A	A	D	A	D	D	A	A	D
116						1	0																							A	a	A	a		D
117						0																								A	A	D
120																														A
121					0	0	0																				A		D	A		D	A		D									D
123					0	0	0																				a	A	D	A	A	D	A		D									D
124					0	1																					A		D	A	a	A			D									D
125						0	2																							A		D	A	D
126						0																								A		D	A			A
127																														A
128							1	0																						D			A	A	A	A	A	D	A	A		A	A		A
129						0	1	0																						A		D	A	a	A	A	A	D	A
130																														A			D
132																														A
133						0																								A	A	D
134																														A
146						2	0	1	2																					a	D	D	A	A	D	A	A	A	D	D	D			D
147				1	2																			A	A	A	A	D			D			D	D		D	D	D	D		D		D
148																															D		D	D	D	D	D	D		D				D
150																															D		D	D	D	D	D	D		D				D
151						2	0	0	2																					a	D	D	A	A	D	A	A	D	A	D	D
152																														a	A
153						0		3																						a	A	D	D		D	A	A	D	D
154						0	0	0																						A	A	D	A	A	D	a	A	D			D			D
155				0		0	0	0																a	A	D		D	D	A	A	D	A	A	D	A	A	D	A	A				D	A
156							1	2	0																								a	a	A	A	D	D	A	A	D	A	A
158						0																								a	A	D
159						3	1	0																						a	a	D	A	A	A	A	A	D		D				D	A
160						0																							D	A	A	D	D	D	D		D
161					1	0	0	1	0																		a	a	A	A	A	D	A	A	D	A	A	A	a	A	D			D	A
162				0																				A	A	D	D	D	D	D	D	D	D	D	D	D	D	D	D		D			D
163						0	3	3		0																				A	A	D	A	A	D	A	A	D	D	d	D	A		D	A
165						2																								A	D			D	D	D				D				D
166						3	0	0	0																					A	A	D	A	A	D	A	A	D	A	A	D			D
167				0			1	0	1															A	A	D	D	D	D	D	D	D	A	A	A	A	A	D	a	A	A			D
168				0							1													A	A	D	D		D	D	D	D	D	D	D	D	D	D		D	D			Z
169						0	1	3																						A	A	D	A	A	A	D	D	D		D
170				0		0	0	0																A	A	D	D		D	A	A	D	A	A	D	A	A	D		D	D			D
171				0		0	0	0																A	A	D	D		D	A	A	D	A	A	D	A		D			D			D
172						2																								A	D			D	D	D				D	D			D
173						0																								A	A	D	D			D	D						D
174																														A
175																														A									D	D				D
176				2																				A	D									D
177																								A
179																								A
180	0	0	2												A	A	D	A		D	A	D		D	D		D			D					D			D
181	0	0													A	A	D	A		D	D			D	D		D			D					D			D
183			0																		A	A	D						D						D
184
185															A
186						2																								A	A	D	D	D										D
187						0																								A		D		D			D
190																														A
191													a	A
193						1																								a	a	A
194							2																										A	D	D
195						1																								a	a	A
199																																	A
200																																	A
201							1	1																									A	A	A	a	A	A	A	A		A	A	D
211																																	A
221							0																										A	A	D
224							0																										A	A	D
229							1		1	2																							A	A	A	a	A		A	a	A
233							2	0	2																								A	D	D	A	A	D	A	D	D			D
237																																	A
245																																	D	D	D				D					D
248							0	0																									A		D	A	A	D	A	A		A	A	D
253																																	A
256						0																								a	a	D
258																																	A
270																																	A
274							0																										A		D	D	D
275																																	A
283							0	2																									A	A	D	A	D	D	D		D			D
285							2																										A	D	D		D			D	D			D
286							2																										A	D		D							D
291																																	A
292							2																										A	D	D	D		D		D			D
293																																	A
294							0																										A	A	D		D			D	D			D
300									3																								A			A		D						D
301							0																										A		D									D
302							0																										A	A	D
304							0																										A		D
308																																	A
309																																	A
310								0																									A			A		D
312																																	A
314																																	A
316							1	0																									A	A	A	A	A	D		D				D
318							0																										A	A	D	D			D					D
321							1																										A	a	A
325																																	A
328																																	A	D
331							1																										A	A	A
332							0	0	0																								A	A	D	A	A	D	A	A	D		D	D
333							0	0	3																								A	A	D	A	A	D	A	A	D		D	D
334																																						D
335							2	1		0																							A	D		a	A	A	a	A		A	A	D
336																																	A			D
338																																	A
339																																	A
341							0																										A		D	A	A
342																																	A
344																																	A
345							0																										A		D
346																																	A
347																																	A			A
350											1																						a	A	Z	Z	Z	Z	Z	Z	Z	Z	Z
352							0	0																									A	A	D	A	A	D
353																																						D	A
354
355							0																										A		D				A
356							3																										a	A	D									D
357											1																						a	A	Z	Z	Z	Z	Z	Z	Z	Z	Z
358							0																										A		D
359							0																										a	A	D
360							0																							A		D		D
361																																	a	A
362							0																										a	A	D	D	D			D	D		D	D
363							0																										a	D	D	D	D	D	D		D			D
364							1					1																					a	A	A
366							0																										A	A	D	a	A
367																																	a	A
372							0																										A	A	D
373								0	0																								a	A	D	A	A	D
374									1	1																							a	A		a	A		A	a	A	a	a	A
375																																	a	A
376																																	A
377
378								2																						A			D		D	A	D			D
379																																	A
380																																	A
381							1	2																						a	a	A			D
382																																						D
383							0																										a	A	D
384							3	0																									a	a	D	A	A	D		D	D			D
385							1																										a	a	A
386																																	A		D
387				0																	A	A	D	D	D		D			D					D			D
388				2																	A	D		D											D
390							1																										a	a	A
391							1	1																									a	a	A	a	a	A
392							1	0																									a	a	A	A	A	D		D	D			D
393							0																										A	A	D	D	D	D	D	D			D	D
395							1																										a	a	A			D	A
396																																	A			D								D
397							1	1	1		1																						A	A	A	A	A	A	A	A	A	Z	Z
398																																				A
399																																				A	A		A			A
400																																				A	A		a	A
401																																				A	A		A	A
402							1	1																									A	a	A	A	a	A
403																																				A
404																																				A
405									1																											A			A	a	A			D
406								0	0																											A	A	D	A	A	D		D	D
407								0																												A		D
408								0																												A	A
409																																				A
410																																				A
411								0	0	0																										A		D	A	A	D	A	A	D
412								1																												A	a	A
414							1																										a	a	a	A
415								0																												A		D
416																																	A
417								0																												A	A	D	D		D			D
419																																				A
420																																				A
421								1	1	1																										A	A	A	A	A	A	A	A	A
422								2																												A	D	D						D
423								2																												A	D							D
424																																				A
425								0																												A		D	d
426																																				A
427								2																												A	D	d	d		d	d		D
428																																				A
429								0	1		1																									A	A	D	a	A	A	a	Z
430																																				A
431
433								2																												A	D	D
434								1																												A	A	A						D
437																																				A
438																																				A
439																																				A
440								1	0																											A	a	A	a		D
441																																				A
442								0																												A	A	D
443								2	0																											A	D	D	A	A	D
445								0																												A		D				A
446								0																												A	A	D				D
447																																				A
448																																				A
449																																				A
450																																				A
451								0																												A	A	D	A
454								0																												A	A	D		D			D	D
455																																				A
456																																				a
457																																				a
458																																				A
459																																				a
461								0																												A		D
464								0																												A		d	D
465								0																												A		d	D
466								0																												A		d	D
467																																				A
469								0																												A	A	D			D			D
470								0																												A	A	D			D		D
471																																				A
472								0																												A	A	D	D	D	D	D	D	D
474
475
477																																				A
478								3																												A	A	D
479																																				A
481								0	0																											A	A	D	A	A	D			D
482								0	0	0																										A	A	D	A	A	D	A		D
483																																				A
484																																				A
486																																				A
488								0																												A	A	D	D		D			D	D
489								2																												A	D	D		D
490																																					D
491																																				A
492																																				A
493																																				A	A		A
495																																				A
497																																				A
498																																				A
500																																				A
505								2																												a	D			D			D
509								1	0																											a	A	A	A		D
510								0																												A	A	D	D	D				D	D
511																																						D	A
512								1																												a	A	A
513
514																																				a	A
515																																				a	A	D	A
516								0																												A	A	D	D	D				D	D
520																																				a	A		A
521								0																												a	A	D	A			A
522																																				a	A		A			A
524								1																												a	A	A	A
525																																					D
526																																					D
527
528								0																												a	A	D
530								0																									A	A		A		D
531
533																																				a	A
534																																				A
535																																				a	A
536																																				a	A
538
539																																				a	A
540								0																												A	A	D	A
542
543																																				A
545																																				a	A
546																																				a	A
547																																				a	A
548																																				a	A
551																											A
552																																				a	a
553								1																												a	a	A	A
554
556
557																																				a	A
558
559						0	0	3	0																					A	A	D	A	A	D	A	A	D	a	A	D			D	A
560						3	1	0	0																					a	A	D	A	A	A	A	A	D	a	A	D			D	D
561						0		0	0																					a	A	D	D	D	D	A	A	D	a	A	D			D	A
562							0			1																							A	A	D	D	D	D		D	D	a	a	A	A
563								1																												a	a	A
564																																				A								D
565
566								1																												a	a	A
567								1																												a	a	A
568																																							A
569																																							A			D
570									2																														A	D
571
572
573
574
575											1																																		D
576																																							A
577
578
579
584									0																														A		D
585									0	1																													A		D	A	a	A
586																																							A
588																																							A					D
589									1																														A	A	A	A	A
590									2																														A	D	D
591																																							A
592																																							A
593									2																														A	D
595																																							A
596																																							A
597																																							A
599																																							A
601																																							A
602																																							A
603																																							A
604																																							A
605																																							A
606																																							A
607									0																														A	A	D		D		D
608									1																														A	a	a	A
609																																							A
610									0																														A			D
611																																							A
612																																							A
613																																							A
616											1																												A	D	Z	Z	Z
617																																							A
618																																							A
619																																							a	A
620																																							a	A
622									0																														a	A	D
624								2	2	0																										A	D	D	a	D	D	a	A	D
625								2	0																											A	D	D	a	A	D		D	D
627									0																														a	A	D			D
628									0	0																										D		D	A	A	D	A	A	D	A
629								1	2																											a	a	A		D				D	D
630																																							a	A
631																																							a	A
633																																							a	A
634									0	0																													a	A	D	A		D
635																																							a	A
637																																							a	A
638
639																																							A					D
640									1																														a	a	A
641																																	A
642																																							A
643																																							A
644																																							A
645																																							A
647																														a	A
648																														a	A
649																																							A
650																																							A
651									1																														a	a	A			D
655																																							A
657									1																														a	a	A
658																																										A
659																																										A
660																																										A
661										0																																A		D
662																																										A
663										1																																A	A	A	A
664																																										A
665																																												D
666																																										A
669																																										A	A
670
671										1																																A		A
672																																							A			A
673
675
676
677
678
679																																										A
680																																										A
90						0																		A						a	a	D
99																														D		D			D			D				A	A
101																														A								D
118																														A	A
119																														A					D
131											1																			A								Z	Z	Z	Z	Z	Z	Z	Z
144						0																								a	A	D
178																								A												D
182	1										1					A	A
188																														A					D
189																																A	a	a
192																																D
196																																A	A			A
197					1																									a	a	A	A
207																																	A
313																																	A	A
322											1																						A	D	D
323																																	A	A
340																																	A	A
365																																	A
413																																				A	A				D
418																																				A			A
462																																				A			A
463								0																												A		D	A
468											1																									A
476																																				A									D
480											1																									A
485																																				A
487																																				A
494									0																											A			A	A	D	A			A
499								0																						A						A			D
501																																				A	A
503								0																												A		D
504								0		0																										a	A	D	a	A				D	A
506																																				A			A
507																								A			A			A						a	A
508				0																				A			A			D						A	A
517								0																												a	A	D				A
518								0																												a	A	D
519								0	0	1																										A	A	D	A		D	A	a	A
532																																				A		D
537																																				a	A			D
600										0																													A			A			D
615																																							A
623																																							A
626																																							a	A
632																																							A	A
667																																	A									A
681																																										A
682																																										A
683																																										A
684																																										A
685										0																																A		D
686																																										A
687																																										A	A
688																																										a	A
689																																										a	A
690																																										a	A
691																																										A
692									0																															A	D
693																																										A
694										0																																A		D
695										0																																a	A	D
696																																										a	A
697																																										A
698																																										A	A
699							1	1	1	0																									A			A			A	a	A	D
700																																										A
701																																										A
702																																										A
703										0																																A	A	D
704																																							A
705																																										a	A
706																																										A	A
707																																										a	A
801																											A
802																											A
803																											a	A
804																											a	A
805																											A
806																											A
807																											A
808																											A
809																											A
810																											A
811																											A
812																											A
708
710
711																																				A								D
712																																												D
713
714										0																																A		D
715																																													A
716																																													A
717																																													A
718
719																																	A			A			A			A			A
720
721																																													A
724																																													A
725																																													A
726																																													A
727																																													A
728																																							A
729
730
731																																										A	A		A
732
733																																													A
734																																													A
735																																													A
736																																							A						A
737
738																																													A
739																																													A
740																																													A
741																																													A
742																																													A
743																																													A
744																																													A
745																																													A
746
747																																													A
748																																													A
749
750																																													A
751																																													A
752																																													A
753																																													A
754																																													A
755																																													A
756																																													A
757
758																																													A
759																																				A								D	A
760
761								1	0																											a	A	A		A	D			D	A
762																																													A
763																																													A
764																																													A
765																																													A
766
767
